# Supplementary material for: Non-linearity of Metabolic Pathways Critically Influences the Choice of Machine Learning Model
Source: Front Artif Intell. 2022 Jun 10;5:744755. doi: 10.3389/frai.2022.744755 (PMC9226554; doi:10.3389/frai.2022.744755)
Supplement: Supplementary file 2 [file Table_1.XLSX]

## Sheet: ALL Enzymes
PGAM (mU)	ENO (mU)	PPDK (mU)	J (nmol·min-1)
0	161.1	97.2	0
0.1	241.9	425.1	0.0333158882783883
0.2	328.5	196.5	0.0734970238095239
106.1	252	0.2	0.0770005036630037
0.5	92.6	67.1	0.0892887820512821
119.5	22.2	1.2	0.122123992673993
141.3	0.4	158.7	0.153096657509158
75	328.5	0.7	0.241716391941392
75	0.9	196.5	0.247131456043956
4.9	11.8	167.6	0.265629761904762
75	328.5	0.9	0.310547573260074
0.8	533.3	157.8	0.311017857142858
1.1	209.6	361.2	0.355145146520147
1.2	169.8	264.5	0.371701923076924
16.2	37.6	15.1	0.438894597069598
1.4	307.9	328.7	0.496580586080587
154.9	245.9	1.1	0.498368131868133
3.7	37.8	144.3	0.504131410256411
5.6	23	152.4	0.522016941391942
1.5	328.5	196.5	0.550367216117217
1.9	286.5	354.2	0.661469780219781
1.7	684.6	399.9	0.671381868131869
2.1	328.5	196.5	0.769954212454214
12.7	750.5	7.6	0.815059523809525
2.3	328.5	196.5	0.843079670329671
75	328.5	2.6	0.891486263736265
10.3	39.2	60.6	0.913054029304031
75	3.6	196.5	0.972346611721614
75	328.5	3.1	1.06093360805861
2.9	328.5	196.5	1.06224771062271
2.7	599.7	238	1.06376968864469
75	328.5	3.3	1.12853296703297
3.1	585.2	172.6	1.21915842490843
4	170	209.4	1.25570695970696
6.9	244.7	35.7	1.26750274725275
3.9	643	67.2	1.32660943223443
7.9	160.5	41.2	1.33644276556777
4	328.5	196.5	1.46322893772894
75	328.5	4.5	1.53195192307693
4.2	328.5	196.5	1.53602152014652
12.9	548.1	16.7	1.57998992673993
22.8	418.8	10.9	1.64716071428572
75	6.3	196.5	1.67390521978022
124.5	55.3	8.6	1.70038782051282
75	328.5	5.2	1.76556043956044
126.5	5.1	209	1.86419276556777
75	7.1	196.5	1.87734249084249
62.4	8.3	186.2	1.88727426739927
17.7	41.1	82.6	1.89106272893773
75	7.2	196.5	1.9026304945055
8.9	294.2	44.9	2.01299633699634
75	328.5	6	2.03097664835165
5.6	328.5	196.5	2.04456181318682
75	328.5	6.3	2.13007371794872
5.7	456.8	417	2.13248351648352
5.9	328.5	196.5	2.15333608058608
22.7	305.3	16.6	2.1833836996337
75	8.4	196.5	2.20369688644689
16.7	41.9	396	2.24177335164835
75	8.6	196.5	2.25344047619048
23.9	26.8	150.6	2.29982646520147
107	7.8	137.1	2.33796703296703
75	9	196.5	2.35257005494506
7	268.6	331.5	2.38997344322344
12.5	159.5	52.6	2.42148351648352
7.5	777.5	59.9	2.47045604395605
9.1	129.9	274.1	2.50729075091575
75	9.7	196.5	2.52485897435898
7	328.5	196.5	2.55141895604396
7.1	328.5	196.5	2.58753937728938
75	328.5	7.7	2.58943681318682
7.2	328.5	196.5	2.62367765567766
7.5	328.5	196.5	2.73198717948718
52.6	15.7	342.5	2.73224725274726
75	328.5	8.2	2.75224358974359
7.2	773.6	400.6	2.86456043956045
8	511	99.4	2.91710164835165
156.1	7.3	208.1	2.96269551282051
11.3	406.1	53.6	3.0736771978022
75	328.5	9.2	3.07588736263737
8.6	328.5	196.5	3.12855311355312
75	12.6	196.5	3.22311858974359
8.4	610.7	353	3.26867673992674
172.8	7.9	164.6	3.27351510989011
81.3	13.1	256.9	3.33937820512821
9.2	328.5	196.5	3.34438644688645
75	13.3	196.5	3.38794780219781
9.2	400.1	145.1	3.39097985347986
9.4	328.5	196.5	3.41626831501832
9.3	667.3	88.5	3.4229304029304
9.5	328.5	196.5	3.45219322344323
137.7	506.1	6.9	3.48209752747253
30.4	37.4	443.8	3.4960260989011
75	328.5	10.6	3.52453983516484
33.6	168.2	26.3	3.55178250915751
9.8	328.5	196.5	3.55993131868132
90.4	14	402.3	3.58165842490843
10	328.5	196.5	3.63165750915751
9.4	666.2	121.9	3.65267857142858
10.1	328.5	196.5	3.66751831501832
10.6	311.4	429.6	3.67522435897436
123.8	655.2	7.4	3.72761492673993
22.4	83.7	79.1	3.73423397435898
75	328.5	11.3	3.74696886446887
10.4	328.5	196.5	3.77507783882784
13.4	158.9	438.6	3.80366758241759
10.4	408.7	136	3.81811813186814
19.6	93.1	97.4	3.88083150183151
75	15.7	196.5	3.94251373626374
72.3	18.9	465	3.96035622710623
11	328.5	196.5	3.98998168498169
10.8	454.4	434.7	4.00865842490843
156.3	20.8	46.1	4.0579565018315
11.2	328.5	196.5	4.06154304029305
10.7	524.4	303	4.09653388278389
176.8	337.9	8.2	4.18726648351649
75	328.5	12.7	4.18782600732601
11.6	328.5	196.5	4.20458791208792
18.8	93.3	345.1	4.22336996336997
11.8	328.5	196.5	4.27607600732601
53.9	140.2	23.7	4.29398489010989
40.6	34.2	340.9	4.30997252747253
75	328.5	13.4	4.40626831501832
75	17.9	196.5	4.43671703296704
12.3	328.5	196.5	4.45455586080587
38.8	231.7	26.7	4.61768315018316
75	328.5	14.1	4.62348443223444
12.4	622	100.3	4.62445054945056
12.8	328.5	196.5	4.63279304029304
13.1	447.1	465.3	4.82717032967034
75	328.5	15.2	4.96202380952382
75	328.5	15.4	5.02324633699634
14.1	328.5	196.5	5.09530677655678
75	21	196.5	5.11086538461539
13	685.8	247.5	5.14641025641026
26.4	138.6	65.9	5.1520054945055
14.3	328.5	196.5	5.166336996337
18.9	150.9	464.6	5.16979853479854
75	328.5	15.9	5.17579212454213
25.9	87.6	117.1	5.20046703296703
75	21.5	196.5	5.21721153846154
14.5	328.5	196.5	5.23732600732601
158	739.9	9.4	5.2948717948718
75	328.5	16.3	5.29738553113554
22	103.2	263	5.30701007326008
14.8	328.5	196.5	5.34376831501833
75	328.5	16.5	5.35801282051283
26.9	106.2	91.3	5.41270146520147
75	328.5	16.7	5.41854395604396
35.1	122.5	54.2	5.48233974358975
75	23	196.5	5.53241300366301
14.8	606.9	111.9	5.58814560439561
15.5	328.5	196.5	5.59172619047619
15.6	328.5	196.5	5.62710622710624
75	328.5	17.4	5.62948717948719
75	23.7	196.5	5.67749542124543
28.5	82.2	414.3	5.68653846153847
15.8	328.5	196.5	5.69790750915751
75	23.9	196.5	5.71880494505495
15.9	328.5	196.5	5.73327380952382
17.1	252.5	174.6	5.78525183150184
16.1	328.5	196.5	5.80396978021979
15.6	526.2	464.7	5.87410714285715
75	328.5	18.3	5.89875457875458
17.6	414.6	90.2	5.90702380952381
16.6	559.2	91.5	5.91887820512821
75	328.5	18.5	5.95824633699634
16.6	328.5	196.5	5.98058150183151
16.7	328.5	196.5	6.01587912087913
24.6	777.3	41.4	6.09499084249085
75	26	196.5	6.14580586080587
16.5	432.6	251.9	6.15217032967034
150.7	21.3	92.2	6.22177197802199
17.3	328.5	196.5	6.2274816849817
33.5	482.4	33.9	6.23410714285715
17.5	328.5	196.5	6.29798992673994
17.6	328.5	196.5	6.33318223443224
75	27	196.5	6.34530677655678
75	27.1	196.5	6.36510531135532
17.8	328.5	196.5	6.40360347985349
75	27.4	196.5	6.42444597069598
75	27.8	196.5	6.50321428571429
30.6	95.2	428.3	6.56701465201466
75	328.5	20.6	6.57691849816851
97.5	23.6	224.4	6.58501831501832
16.9	719.9	348	6.64909340659341
21.2	472.8	71.9	6.65120421245422
75	29.1	196.5	6.75651556776557
18.9	328.5	196.5	6.79023351648352
170.5	403.1	13.1	6.79539377289378
75	328.5	21.4	6.80943223443224
111.7	22.5	239.3	6.81271978021979
75	29.5	196.5	6.83362637362638
75	328.5	21.6	6.86729395604397
18.7	434.2	309.9	6.90608974358975
24.8	163.2	407.8	6.95065476190477
19.6	328.5	196.5	7.03576923076924
19.7	328.5	196.5	7.07079670329671
19.9	328.5	196.5	7.1408653846154
20.1	328.5	196.5	7.2108836996337
18.6	703.8	427	7.25559981684984
23.5	216.6	403.3	7.27730311355313
75	31.9	196.5	7.28873626373627
20.4	328.5	196.5	7.31583791208793
20.5	328.5	196.5	7.35081501831503
20.6	328.5	196.5	7.38573717948718
25.7	201.4	110.6	7.38772435897437
75	32.5	196.5	7.40048076923079
20.7	328.5	196.5	7.42069597069598
19.7	486.9	275.4	7.42443223443224
20.8	328.5	196.5	7.45565018315018
35.5	666.1	37	7.46787545787546
22.6	278.6	459.1	7.46831501831503
20.9	328.5	196.5	7.49057234432235
166.6	25	92.8	7.60809981684983
75	33.8	196.5	7.63974816849818
35.9	94.7	373.8	7.65246336996337
21.4	328.5	196.5	7.66510531135532
42.4	405.3	36.8	7.67994047619049
75	328.5	24.5	7.69389194139195
37.9	76.1	198.7	7.73353937728939
21.6	328.5	196.5	7.73488553113554
75	34.5	196.5	7.76710622710624
20.1	592.9	273.5	7.76970238095239
21.7	328.5	196.5	7.76973443223444
21.8	328.5	196.5	7.80459706959708
42.9	77.6	468.7	7.81417124542125
83.9	35.1	299.2	7.90706959706961
22.1	328.5	196.5	7.90911630036631
22.2	328.5	196.5	7.94394688644689
150.2	21.9	232.7	7.98179487179489
75	328.5	25.6	8.00141941391942
21.6	532.8	465.6	8.09631868131869
22.9	388.6	456.6	8.13813186813188
22.8	328.5	196.5	8.15271062271063
91.7	224.6	26.6	8.2845283882784
50.1	62.8	266.4	8.2993360805861
23.3	328.5	196.5	8.32640109890111
75	38.1	196.5	8.40521062271064
75	328.5	27.4	8.49744963369964
75	38.7	196.5	8.5089010989011
44.1	81.3	145.7	8.55571886446888
139.6	247.9	20.8	8.56787545787548
75	39.1	196.5	8.57762820512821
75	39.4	196.5	8.62895604395605
24.4	328.5	196.5	8.70789377289378
133.8	117.3	30.4	8.7945283882784
174.4	421.1	16.8	8.80766483516485
24.8	328.5	196.5	8.84630952380953
147.2	190.8	23.1	8.87286172161173
24.9	328.5	196.5	8.88090201465202
25.1	328.5	196.5	8.95005494505495
172.4	367.4	17.7	8.9524175824176
25.2	328.5	196.5	8.98463827838828
75	328.5	29.4	9.03817765567766
24	574.9	457.7	9.07412545787547
28.1	345.8	98.9	9.08262820512822
25.6	328.5	196.5	9.12277472527473
23.3	766.5	442	9.13045329670331
75	328.5	29.8	9.14499542124543
25.8	328.5	196.5	9.1918315018315
99	36.3	284.7	9.19559981684983
25.9	328.5	196.5	9.22636446886448
75	328.5	30.2	9.25135073260074
26	328.5	196.5	9.2608653846154
26.2	328.5	196.5	9.32981684981687
75	43.8	196.5	9.36108974358976
41.7	111	435.5	9.38402472527474
75	44.4	196.5	9.45798534798536
75	44.6	196.5	9.49010073260075
34.6	167.6	456.7	9.50809523809525
75	44.9	196.5	9.53820970695971
24.3	762	303.7	9.59423076923077
75	328.5	31.6	9.62017857142859
32.4	354.8	80.2	9.63804945054946
162.7	25.7	175.2	9.68168040293041
85	541.3	25.4	9.6821794871795
75	46.2	196.5	9.74458791208792
26.3	434.7	219.4	9.7678250915751
27.5	328.5	196.5	9.77726190476192
75	328.5	32.3	9.80261446886448
25.6	671.7	442.7	9.86635073260074
75	47.1	196.5	9.88565934065936
79.7	57.5	110.4	9.90979395604396
75	328.5	33	9.98364010989012
28.2	338.6	184.7	10.0346016483517
26.6	713.9	110.1	10.05788003663
25.8	630.6	220.8	10.0622161172161
56.9	79.6	447.2	10.1253846153846
75	328.5	33.6	10.1377472527473
75	328.5	33.7	10.1633241758242
28.7	328.5	196.5	10.1889972527473
75	49.1	196.5	10.1938049450549
28.8	328.5	196.5	10.2232417582418
75	328.5	34	10.2398992673993
28.9	328.5	196.5	10.2575
107.6	456.6	24.4	10.2602518315018
75	49.6	196.5	10.2697252747253
29	328.5	196.5	10.2917490842491
45	660	44.3	10.2925183150183
27.3	503.2	164.8	10.298543956044
75	50.1	196.5	10.3451602564103
29.2	328.5	196.5	10.360206043956
29.6	328.5	196.5	10.4969688644689
27.4	600.9	291.9	10.5221062271062
33.7	255.6	125	10.5694551282051
31.5	758.2	76.1	10.6481227106227
87.6	61.6	100.7	10.6854716117216
93.7	265.9	32.8	10.6954853479854
67.9	61.3	226	10.7389560439561
75	328.5	36.1	10.7691346153846
30.4	328.5	196.5	10.7701556776557
75	328.5	36.2	10.7940293040293
66.1	267.2	43.7	10.7968498168498
30.9	328.5	196.5	10.9406639194139
75	54.4	196.5	10.9763736263736
60.8	74.4	243.8	11.0082142857143
75	328.5	37.2	11.0414743589744
71.7	66.9	383.8	11.0568360805861
153.6	34	397.6	11.0716117216117
123.4	44.6	109.8	11.0774633699634
75	328.5	37.6	11.1396428571429
31.5	328.5	196.5	11.1449633699634
31.7	328.5	196.5	11.2129578754579
75	56.1	196.5	11.2173855311356
68.8	64.6	225.1	11.2485393772894
75	328.5	38.3	11.3104853479854
29.3	693.8	414.1	11.3186080586081
75	328.5	38.4	11.3347527472528
75	57.5	196.5	11.4123305860806
166.5	499.2	21.9	11.5417673992674
32.7	328.5	196.5	11.5525641025641
32.8	328.5	196.5	11.586478937729
75	328.5	39.5	11.6001236263736
31.3	677.8	106.8	11.6030402930403
75	328.5	39.8	11.6719184981685
41.4	180	360.1	11.6951465201465
75	59.8	196.5	11.7258653846154
171.4	30.3	204.5	11.7340842490843
33.3	328.5	196.5	11.7559478021978
30.2	764.6	314.3	11.8668956043956
75	60.9	196.5	11.8729258241758
118.9	691.4	25	11.9318177655678
32.3	612.8	114.1	11.9483012820513
34	328.5	196.5	11.9927747252747
34.1	328.5	196.5	12.0266254578755
34.6	328.5	196.5	12.1955173992674
74.7	164	59.4	12.2087545787546
34.7	328.5	196.5	12.2292765567766
34.8	328.5	196.5	12.2630082417582
75	64.2	196.5	12.3032509157509
41.8	204.3	368.7	12.317152014652
31.8	685	152.5	12.359652014652
49.6	457.8	57.9	12.3896382783883
75	328.5	42.9	12.3992307692308
113.1	127.7	49.4	12.4860164835165
75	65.9	196.5	12.5187637362638
35.7	328.5	196.5	12.5663507326007
75	328.5	44	12.6509340659341
60.6	736.1	42.2	12.6584981684982
32.7	699.8	349.3	12.6656730769231
36	328.5	196.5	12.6673076923077
36.1	328.5	196.5	12.7009249084249
33.1	732.2	144.9	12.8992261904762
36.8	328.5	196.5	12.9361080586081
75	69.4	196.5	12.9496932234432
59.2	438.7	51.4	12.9810164835165
35.2	781.4	100.6	13.0223305860806
75	328.5	45.8	13.055728021978
36.9	387.4	304.6	13.0794826007326
37.6	328.5	196.5	13.2044322344323
34.9	552.8	267.1	13.2080815018315
36.4	418.9	182.1	13.3128296703297
75	328.5	47.2	13.3644047619048
38.1	328.5	196.5	13.371858974359
38.2	328.5	196.5	13.4053021978022
75	328.5	47.4	13.4080815018315
75	73.3	196.5	13.4105036630037
75	73.4	196.5	13.4220100732601
75	73.5	196.5	13.4336355311355
170.8	37.9	154.9	13.4406501831502
34.7	685.4	151.1	13.4461080586081
169.5	40.7	459.8	13.4733241758242
34.8	775.4	440.2	13.5333928571429
35.6	681.8	399.7	13.663108974359
75	75.6	196.5	13.6731043956044
75	328.5	48.7	13.6892353479854
39.1	328.5	196.5	13.7060531135531
75	328.5	49	13.7534661172161
99.4	58.8	169.7	13.7611950549451
39.3	328.5	196.5	13.7727655677656
39.5	328.5	196.5	13.8394871794872
152	41.5	167.8	13.8562820512821
39.6	328.5	196.5	13.8728113553114
35.3	722.7	208.7	13.8998351648352
39.7	328.5	196.5	13.9061446886447
39.8	328.5	196.5	13.9394963369964
39.2	421	380.4	13.943630952381
75	328.5	50	13.9658562271062
75	328.5	50.2	14.0079166666667
40.4	328.5	196.5	14.1392445054945
40.1	382	261.9	14.2233287545788
40.7	328.5	196.5	14.2390338827839
75	328.5	51.4	14.2584798534799
58.1	536.1	56.3	14.2631227106227
154.4	337.8	31.2	14.2933562271063
40.9	328.5	196.5	14.3054670329671
148.4	140.4	45.6	14.3463507326008
87.8	463.7	40.6	14.3692857142857
38.6	562.8	136.1	14.3756501831502
75	328.5	52	14.3823214285715
75	328.5	52.1	14.4028296703297
41.3	328.5	196.5	14.4383104395604
75	82.7	196.5	14.4435485347986
44	292.6	155	14.5822756410257
41.9	328.5	196.5	14.6373122710623
43.9	323.7	400.4	14.6385576923077
143.5	594.1	29.2	14.6756456043956
75	328.5	53.9	14.7679899267399
38.5	673.3	352.5	14.7687774725275
75	328.5	54.1	14.8080769230769
42.5	328.5	196.5	14.8360210622711
75	328.5	54.3	14.8480036630037
42.6	328.5	196.5	14.869097985348
42.7	328.5	196.5	14.9021978021978
42.8	328.5	196.5	14.9352335164835
75	328.5	55	14.9869093406594
43	328.5	196.5	15.0013507326007
81.2	294.4	53.7	15.0519597069597
111.4	283.3	42.4	15.0540155677656
69	310.7	61.9	15.0642628205128
75	328.5	55.4	15.0657280219781
75	89.1	196.5	15.0895833333333
75	328.5	55.6	15.1049633699634
75	90.2	196.5	15.1962728937729
43.6	328.5	196.5	15.1995238095238
75	328.5	56.1	15.2025137362638
88.7	79.2	265.6	15.2251602564103
51.2	220.6	340.8	15.2779532967033
75	328.5	56.5	15.2801694139194
75	91.8	196.5	15.3493223443224
75	92	196.5	15.3682509157509
79.9	478.1	47.2	15.3776144688645
75	92.5	196.5	15.4154761904762
40.5	710.2	129.1	15.4257051282052
108.9	104.4	80.6	15.4261767399268
75	328.5	57.4	15.4532234432235
75	93.1	196.5	15.4718223443224
44.6	328.5	196.5	15.529097985348
97.8	106.7	91.4	15.5870467032967
143.8	53	147.3	15.6194276556777
75	94.9	196.5	15.6386767399268
68.7	130.1	420.1	15.6684386446887
75	328.5	58.8	15.7182142857143
45.4	328.5	196.5	15.7921611721612
72.8	145.6	106.2	15.8045054945055
45.5	328.5	196.5	15.8249954212454
50.2	236.2	223.5	15.8366163003663
75	97.8	196.5	15.9011813186813
45.8	328.5	196.5	15.9234386446887
75	328.5	60	15.9411950549451
75	98.6	196.5	15.9722664835165
75	328.5	60.3	15.9963782051282
75	98.9	196.5	15.9987408424909
46.1	328.5	196.5	16.021858974359
51.8	228.7	242.7	16.0293727106227
75	328.5	60.7	16.0695421245421
150.5	55.1	419.7	16.1163003663004
75	328.5	61	16.124217032967
75	100.6	196.5	16.1473946886447
46.6	328.5	196.5	16.1857142857143
75	101.2	196.5	16.1992353479854
75	101.7	196.5	16.2422206959707
75	328.5	62.1	16.3223901098901
46.7	453.3	125.2	16.3645558608059
47.2	328.5	196.5	16.3820741758242
75	103.6	196.5	16.4035393772894
47.3	328.5	196.5	16.4147664835165
47.4	328.5	196.5	16.4474404761905
75	328.5	63.2	16.5175366300367
47.7	328.5	196.5	16.5454761904762
44.2	570.5	320.7	16.5487454212454
75	328.5	63.4	16.5526510989011
75	105.6	196.5	16.5701144688645
47.8	328.5	196.5	16.5781043956044
75	328.5	64.4	16.7268727106227
48.5	328.5	196.5	16.8064606227106
48.7	328.5	196.5	16.8716483516484
75	109.6	196.5	16.8935256410257
48.8	328.5	196.5	16.9041758241759
75	110.5	196.5	16.9645695970696
49.1	328.5	196.5	17.0018452380952
91.5	492	47.6	17.0153846153846
89.1	571.6	46.8	17.0314743589744
154.7	51.3	208	17.0666025641026
43.5	785.6	255.2	17.0788827838828
75	112.1	196.5	17.0893543956044
49.5	328.5	196.5	17.1319322344323
49.8	328.5	196.5	17.2294093406594
75	114.5	196.5	17.2729120879121
75	328.5	67.7	17.2833791208791
46.3	611.9	432.9	17.3084157509158
54.9	234.4	194.4	17.3381730769231
44.8	783.1	339.1	17.4241575091575
52.2	345.6	414.6	17.4394047619048
75	328.5	68.7	17.4466071428572
75	328.5	68.9	17.4789331501832
75	117.4	196.5	17.4891529304029
75	328.5	69	17.4950641025641
50.7	328.5	196.5	17.5214148351649
75	118	196.5	17.5331272893773
75	328.5	69.3	17.5433012820513
50.8	328.5	196.5	17.5537866300366
75	118.4	196.5	17.5623122710623
50.9	328.5	196.5	17.5862087912088
47.9	601.1	128.9	17.6704075091575
75	328.5	70.1	17.6708745421246
75	120.3	196.5	17.6995238095238
75	328.5	70.3	17.7025137362637
75	120.6	196.5	17.720956959707
75	328.5	70.6	17.7498214285715
69.2	213	105.3	17.7552701465202
51.5	328.5	196.5	17.7804075091575
75	328.5	71.2	17.8437545787546
51.7	328.5	196.5	17.8450961538462
75	328.5	71.6	17.9058333333334
75	123.5	196.5	17.9250457875458
75	328.5	71.8	17.936717032967
52	328.5	196.5	17.9420192307693
50.4	453.7	353.9	17.9888965201466
52.3	328.5	196.5	18.0388278388279
75	125.3	196.5	18.0490155677656
47.4	609.8	240.6	18.0495787545788
75	125.4	196.5	18.0558287545788
75	328.5	72.6	18.0593498168498
47.5	680.7	380.9	18.0657463369964
66.7	167.7	235.4	18.0837957875458
52.5	328.5	196.5	18.1034111721612
75	328.5	73	18.1201785714286
56.4	688.1	81.8	18.1237042124542
75	328.5	73.1	18.1352838827839
49.1	516.7	271.6	18.1414514652015
75	128.6	196.5	18.2710027472528
46.8	774.6	266.5	18.2815888278389
53.1	328.5	196.5	18.2968269230769
75	328.5	74.5	18.3443956043956
53.4	328.5	196.5	18.3933836996337
75	328.5	74.9	18.4033058608059
75	328.5	75.2	18.4472206959707
53.6	328.5	196.5	18.4577380952381
75	131.9	196.5	18.4864194139194
75	328.5	75.7	18.5198855311356
157	760.7	34.5	18.5387271062271
75	328.5	75.9	18.5487912087912
75	328.5	76	18.5632875457876
75	328.5	76.1	18.577641941392
54	328.5	196.5	18.5863278388279
59.4	540.4	86.9	18.6480311355312
75	134.6	196.5	18.657934981685
75	135.2	196.5	18.6955265567766
54.4	328.5	196.5	18.7148397435898
75	135.9	196.5	18.7391391941392
54.6	328.5	196.5	18.7790201465202
54.5	367.7	265.2	18.8295375457876
83.7	769.7	52.4	18.8358745421246
75	328.5	78	18.8467582417583
54.9	328.5	196.5	18.8752060439561
155.1	62	269.8	18.8918406593407
55	328.5	196.5	18.9072985347985
75	138.7	196.5	18.9107417582418
75	139	196.5	18.9288232600733
75	328.5	78.6	18.9299404761905
93.2	130.3	119.1	19.0079578754579
75	140.4	196.5	19.0128754578755
75	140.9	196.5	19.0426373626374
55.6	328.5	196.5	19.0994871794872
135.7	72.1	292.5	19.1118177655678
55.7	328.5	196.5	19.1314423076923
55.8	328.5	196.5	19.1634478021978
49.2	752.9	230	19.2177380952381
56	328.5	196.5	19.2273717948718
75	328.5	80.9	19.2412133699634
75	328.5	81.2	19.2809065934066
61.8	285.1	427.9	19.3221153846154
59.6	548.9	93.1	19.3256913919414
56.4	328.5	196.5	19.3552152014652
75	146.3	196.5	19.3558974358975
75	328.5	81.8	19.3597115384616
50.6	734.8	396.4	19.3598946886447
142.2	121.2	77.5	19.3881593406593
75	147.1	196.5	19.401130952381
54.1	648.9	112.6	19.4523717948718
54.6	459.6	342.8	19.4658928571429
75	149.4	196.5	19.5293360805861
75	149.6	196.5	19.5403937728938
57.2	328.5	196.5	19.6104166666667
57.3	328.5	196.5	19.6423672161172
125.7	127.9	85.7	19.664826007326
57.5	328.5	196.5	19.7060347985348
57.6	328.5	196.5	19.7377106227106
78.3	143.6	187.3	19.7378937728938
75	153.5	196.5	19.751858974359
75	154.2	196.5	19.7890750915751
75	154.5	196.5	19.8049725274725
75	156	196.5	19.8838736263736
131.9	580.9	42.9	19.8853113553114
75	156.4	196.5	19.9047527472528
75	156.7	196.5	19.9203891941392
58.2	328.5	196.5	19.9286080586081
138.5	228.4	56.2	19.9718040293041
75	158.3	196.5	20.002934981685
58.5	328.5	196.5	20.0241575091575
58.6	328.5	196.5	20.0558928571429
75	328.5	87.4	20.0561721611722
75	328.5	87.7	20.0915705128205
75	328.5	87.8	20.1033012820513
58.8	328.5	196.5	20.1194276556777
138.9	72.7	237.5	20.1315338827839
72.5	212	430.1	20.1971840659341
55.9	502.6	343.3	20.2198946886447
53.1	642.3	246	20.2459203296703
64.4	291.1	391.8	20.2618086080586
75	163.6	196.5	20.2690064102564
75	164.7	196.5	20.3228296703297
59.5	328.5	196.5	20.3412912087912
75	165.9	196.5	20.3809844322344
75	328.5	90.3	20.3901785714286
158.6	71.3	142.6	20.4000457875458
59.7	328.5	196.5	20.4047664835165
79.5	169.2	317.9	20.4338553113553
59.8	328.5	196.5	20.4361217948718
63.2	269.2	201.1	20.4505311355311
75	167.6	196.5	20.4623946886447
59.9	328.5	196.5	20.4680448717949
75	168.4	196.5	20.5004120879121
55.5	599.5	424.9	20.5135897435898
60.1	328.5	196.5	20.531130952381
75	328.5	91.6	20.5340888278389
164.5	70.1	391.2	20.5394184981685
60.4	328.5	196.5	20.6260622710623
75	171.3	196.5	20.6360485347986
85.5	283.1	83.4	20.6498901098901
79.4	180.4	377.5	20.6740155677656
75	328.5	92.9	20.6746474358974
109.7	713.2	48.5	20.7082692307693
75	173.4	196.5	20.7323443223443
75	328.5	93.5	20.7383516483517
60.8	328.5	196.5	20.7524084249084
60.9	388.8	361.7	20.7809844322345
60.9	328.5	196.5	20.783923992674
61.1	328.5	196.5	20.8473946886447
75	176.3	196.5	20.8628067765568
75	177.3	196.5	20.9073168498169
118.8	98.6	353.8	20.9370283882784
57.6	638.4	122.1	20.9452197802198
75	178.5	196.5	20.9600137362638
75	179.6	196.5	21.0077655677656
97.1	127.6	319.2	21.0336034798535
61.7	328.5	196.5	21.036391941392
75	328.5	97.1	21.1054441391942
75	183.2	196.5	21.1619688644689
75.5	220.5	440.1	21.1884523809524
62.3	328.5	196.5	21.2251098901099
89.5	165.8	128.1	21.2408562271063
62.4	328.5	196.5	21.2566895604396
75	186.1	196.5	21.2831456043956
75	328.5	99.8	21.3642948717949
75	188.4	196.5	21.3775824175824
75	188.9	196.5	21.3979258241758
75	328.5	100.3	21.4107692307693
75	328.5	100.8	21.4567261904762
75	328.5	101.1	21.4841300366301
63.2	328.5	196.5	21.5078205128206
75	328.5	101.4	21.5113278388279
75	193.7	196.5	21.5888782051282
75	328.5	102.3	21.5919505494506
63.5	328.5	196.5	21.6020558608059
75	194.5	196.5	21.6201785714286
63.9	381.2	362.3	21.6223397435898
75	328.5	103.1	21.6624038461539
75	195.6	196.5	21.6627884615385
75	195.8	196.5	21.6706822344323
75	328.5	103.2	21.6711767399268
75	196.4	196.5	21.6938141025641
141.4	205.6	64.9	21.7165705128205
75	328.5	103.9	21.7316895604396
141.2	83.4	285.3	21.748315018315
75	198.1	196.5	21.7584065934066
75	198.6	196.5	21.7774450549451
75	328.5	105	21.8251510989011
75	200.6	196.5	21.8525228937729
64.4	328.5	196.5	21.8839377289377
75	202.1	196.5	21.9081501831502
64.6	328.5	196.5	21.9465018315019
75	203.6	196.5	21.9631501831502
75	328.5	106.7	21.965521978022
75	328.5	106.8	21.9736080586081
87.1	178	432.7	21.9972435897436
75	328.5	107.5	22.0298672161172
75	206.6	196.5	22.0715842490843
75	206.8	196.5	22.0786034798535
74.5	256.1	419.6	22.0996794871795
75	207.9	196.5	22.1175732600733
75	328.5	108.7	22.1244047619048
80.8	366.9	89.3	22.1714560439561
65.5	328.5	196.5	22.2275412087912
65.6	328.5	196.5	22.2588873626374
75	328.5	110.5	22.2618406593407
75	328.5	110.8	22.2840934065934
75	212.7	196.5	22.2852930402931
65.7	328.5	196.5	22.2897573260073
75	328.5	110.9	22.2916025641026
65.8	328.5	196.5	22.3207371794872
75	328.5	111.5	22.3359065934066
75	328.5	111.8	22.3577197802198
75	214.9	196.5	22.3600503663004
111.8	119.8	364.3	22.3648626373627
92.9	166.1	465.4	22.3889423076923
75	216.3	196.5	22.4072710622711
75	328.5	112.6	22.415521978022
66.2	328.5	196.5	22.445467032967
75	217.5	196.5	22.4473672161172
75	328.5	113.3	22.4653067765568
75	218.9	196.5	22.4935119047619
66.4	328.5	196.5	22.5079532967033
63.8	483	417.1	22.5424908424909
60.2	592.2	243.4	22.5761355311355
75	221.5	196.5	22.5787454212455
75	328.5	115.2	22.5965201465202
66.8	328.5	196.5	22.6321703296704
75	223.8	196.5	22.6525732600733
66.9	328.5	196.5	22.6634752747253
67	328.5	196.5	22.6943406593407
75	328.5	116.8	22.7030357142857
67.2	328.5	196.5	22.7565155677656
75	227.2	196.5	22.7598351648352
64	506.5	427.8	22.7884615384616
85.7	255	108.9	22.8013873626374
67.4	328.5	196.5	22.8186675824176
75	229.2	196.5	22.8219047619048
75	230.4	196.5	22.8587820512821
70.3	349	449.5	22.8618681318681
114	114.8	160.2	22.8702976190476
67.6	328.5	196.5	22.8808882783883
75	231.7	196.5	22.8982326007326
75	328.5	120.4	22.9292078754579
75	233	196.5	22.9373168498169
67.8	328.5	196.5	22.9427380952381
75	328.5	121.4	22.9890430402931
61.3	601.6	250.8	22.9894184981685
68	328.5	196.5	23.0048397435898
75	328.5	122.1	23.0298626373627
62	564.8	236.1	23.0859798534799
61.6	585.6	231.4	23.0881639194139
68.3	328.5	196.5	23.0977930402931
68.4	328.5	196.5	23.1286538461539
75	328.5	124	23.1379212454213
68.5	328.5	196.5	23.1596336996337
75	328.5	124.5	23.1657142857143
75	328.5	124.6	23.1712271062271
75	242.1	196.5	23.2040018315019
75	242.2	196.5	23.2064697802198
75	328.5	125.4	23.2145741758242
75	243	196.5	23.2293772893773
102	497.5	65.2	23.2443269230769
75	328.5	126.1	23.2524908424909
75	244.2	196.5	23.2632738095238
68.9	328.5	196.5	23.2833608058608
75	328.5	127.5	23.3255265567766
75	328.5	127.6	23.3306456043956
75	247.2	196.5	23.3467902930403
75	328.5	128.4	23.3716163003663
92	179.6	364.9	23.3778021978022
75	248.7	196.5	23.3879441391942
72.4	310.9	270.7	23.4381730769231
75	250.9	196.5	23.447728937729
75	251.5	196.5	23.4638186813187
75	328.5	130.4	23.4702060439561
79.1	263.7	415.1	23.5172115384616
69.7	328.5	196.5	23.530347985348
75	328.5	131.7	23.531913919414
75	254.9	196.5	23.5544505494506
75	328.5	132.7	23.5779120879121
75	255.9	196.5	23.5806730769231
75	328.5	132.9	23.5872435897436
69.9	328.5	196.5	23.5922161172161
75	257.2	196.5	23.6146291208791
75	259.5	196.5	23.6743543956044
75	328.5	135.2	23.6892078754579
75	328.5	135.3	23.6933608058608
70.3	328.5	196.5	23.7153571428572
75	328.5	136.3	23.735902014652
75	328.5	136.8	23.7569551282051
75	263	196.5	23.7630723443224
75	263.1	196.5	23.7659478021978
75	263.3	196.5	23.770782967033
75	263.5	196.5	23.7758012820513
70.5	328.5	196.5	23.7772115384616
75	263.6	196.5	23.7784111721612
75	263.7	196.5	23.7808928571429
75	264.3	196.5	23.7957921245421
75	328.5	469.1	23.7998305860806
75	328.5	468.7	23.8008012820513
75	328.5	468	23.802206959707
75	328.5	467.8	23.8029395604396
75	328.5	467.6	23.8030677655678
75	328.5	466.8	23.804793956044
75	328.5	138	23.8064514652015
75	328.5	462.7	23.8142078754579
75	328.5	138.2	23.814326923077
75	328.5	461	23.8178571428572
75	328.5	458.8	23.8228663003663
75	265.4	196.5	23.8233241758242
75	328.5	454.5	23.8328663003663
75	328.5	453.6	23.8346932234433
75	265.9	196.5	23.835728021978
75	328.5	452.2	23.8379990842491
70.7	328.5	196.5	23.8387728937729
75	328.5	450.9	23.8412957875458
75	328.5	449.6	23.8443086080586
75	328.5	449.1	23.8456410256411
75	328.5	139	23.8462683150183
75	328.5	446.9	23.850902014652
75	328.5	446.5	23.8516483516484
75	328.5	446.1	23.8524954212454
75	328.5	445.4	23.8544963369964
75	266.7	196.5	23.8554853479854
75	328.5	443.5	23.8590888278389
75	266.9	196.5	23.8601923076924
75	328.5	442.5	23.8613507326008
75	328.5	440.6	23.8660989010989
75	328.5	440.4	23.8665750915751
75	328.5	440.2	23.8671016483517
75	267.2	196.5	23.8678021978022
75	328.5	439.2	23.8694871794872
70.8	328.5	196.5	23.869500915751
75	328.5	438.9	23.8704716117216
75	328.5	438.8	23.870576923077
75	328.5	438	23.8726190476191
75	328.5	437.4	23.874010989011
75	328.5	139.8	23.8776510989011
75	328.5	432.8	23.8856547619048
75	328.5	432.3	23.8869826007326
75	328.5	431.9	23.8879441391942
75	328.5	431.5	23.8891620879121
75	328.5	430.9	23.8905311355312
75	328.5	430.5	23.8916712454213
75	328.5	430.1	23.8925641025641
75	328.5	429.7	23.8936355311356
75	328.5	429.6	23.8937133699634
75	328.5	429.2	23.8948351648352
75	328.5	429.3	23.8949771062271
75	328.5	428.6	23.8965018315018
75	328.5	428.5	23.8968910256411
75	328.5	428.4	23.8970558608059
75	268.4	196.5	23.8972481684982
75	328.5	425.3	23.9051190476191
75	328.5	140.6	23.9085851648352
75	328.5	423.6	23.9094871794872
75	328.5	140.7	23.9121794871795
75	328.5	422.4	23.9128067765568
75	328.5	421.7	23.9148672161172
75	328.5	420.4	23.9183516483517
75	328.5	420.1	23.9192857142858
75	328.5	419.9	23.9197115384616
75	328.5	418.5	23.9234432234432
75	269.6	196.5	23.9264423076923
75	328.5	417.2	23.9270283882784
75	328.5	417.1	23.9271657509158
75	328.5	416.8	23.9279761904762
75	328.5	415.2	23.9326877289378
75	328.5	413.2	23.9379807692308
75	328.5	141.4	23.9385485347986
75	328.5	412.1	23.9413965201465
75	328.5	411.7	23.9422298534799
75	328.5	411.2	23.943717948718
75	328.5	411.1	23.9441804029304
75	328.5	409.8	23.9478113553114
75	328.5	409.2	23.9493727106227
75	328.5	408.8	23.9504166666667
75	328.5	408.1	23.952586996337
75	328.5	407	23.9555677655678
75	328.5	406.4	23.9573351648352
75	328.5	406.3	23.9576831501832
75	328.5	405.9	23.9587454212454
75	328.5	142	23.9612042124542
71.1	328.5	196.5	23.9616941391942
75	328.5	404.7	23.9623580586081
75	271.1	196.5	23.9624267399268
75	328.5	403.5	23.9658104395605
75	328.5	402.3	23.9694368131868
75	328.5	400.8	23.9738278388279
75	328.5	399	23.9791163003664
75	328.5	397.6	23.9834478021978
75	328.5	396.9	23.9854853479854
75	272.1	196.5	23.9866163003663
75	328.5	395.1	23.9908516483517
75	328.5	394.8	23.9919551282051
71.2	328.5	196.5	23.9925503663004
75	328.5	394.3	23.9933012820513
75	328.5	394.1	23.9940842490843
75	328.5	393.6	23.9955906593407
75	328.5	392.7	23.9983470695971
75	328.5	391.7	24.0014972527473
75	328.5	386.6	24.0173443223444
75	273.4	196.5	24.0175824175824
75	328.5	386.3	24.0184844322345
75	328.5	385.3	24.0216117216117
75	328.5	384.6	24.0238782051282
75	328.5	383.9	24.0261263736264
75	328.5	383.2	24.0285027472528
75	328.5	143.9	24.0296932234432
75	328.5	381.8	24.0328891941392
75	328.5	381.7	24.0333379120879
75	328.5	381.5	24.0339697802198
75	328.5	380	24.0389148351648
75	328.5	378.9	24.0424358974359
75	328.5	144.4	24.0471932234432
75	274.7	196.5	24.0482875457876
75	328.5	376.8	24.0494139194139
75	328.5	375.2	24.0546932234432
75	328.5	373.9	24.0591529304029
75	328.5	373.5	24.0607188644689
75	328.5	144.8	24.0612683150183
75	328.5	372.7	24.0635210622711
75	328.5	371.1	24.0688782051282
75	328.5	370.3	24.0716346153846
75	328.5	368.5	24.0781227106227
75	328.5	367.5	24.0814148351649
75	328.5	366.9	24.0833287545788
75	328.5	366.5	24.0849771062271
75	328.5	366.3	24.0856364468865
75	328.5	366	24.0866254578755
62.2	764.4	239.2	24.0870146520147
75	328.5	365.7	24.0875091575092
75	328.5	365.5	24.0884340659341
75	276.6	196.5	24.092815934066
75	328.5	363.5	24.0955723443224
75	328.5	363.2	24.0963553113553
75	328.5	145.9	24.098836996337
75	328.5	360.3	24.1072710622711
75	328.5	360.1	24.1079670329671
75	328.5	146.3	24.1122710622711
75	328.5	357.9	24.1156639194139
75	328.5	357.7	24.1167216117216
75	328.5	357.6	24.1170238095238
75	328.5	356.4	24.1215705128205
75	328.5	355.8	24.1235210622711
75	328.5	355.5	24.1246245421246
75	328.5	355.3	24.1256043956044
75	328.5	353.8	24.1312271062271
75	328.5	353.4	24.1328021978022
75	328.5	352.1	24.1378296703297
75	328.5	351.7	24.1391300366301
75	278.6	196.5	24.1392032967033
75	328.5	350.3	24.1444597069597
75	328.5	349.7	24.1470054945055
75	328.5	349.3	24.1486355311355
75	328.5	348.2	24.1528434065935
75	279.2	196.5	24.1529945054945
75	328.5	347.5	24.1554395604396
75	328.5	345.8	24.1624221611722
170.9	85.4	394.1	24.165
75	328.5	344.6	24.1669413919414
75	328.5	343.6	24.1709157509158
75	328.5	342.7	24.1742078754579
75	328.5	339.6	24.1869276556777
75	328.5	339.2	24.1885805860806
75	328.5	338.3	24.1924496336997
75	328.5	336.9	24.1982417582418
75	328.5	336.4	24.1999084249084
75	328.5	336.3	24.2003983516484
75	328.5	335.2	24.2051877289377
75	328.5	149.2	24.2063873626374
75	328.5	334.5	24.2082280219781
75	328.5	333.9	24.210956959707
75	328.5	333.7	24.2116941391942
75	328.5	333.2	24.2136858974359
75	328.5	149.5	24.2157875457876
75	328.5	330.9	24.2235897435898
75	328.5	329.7	24.2287133699634
75	328.5	329.3	24.2306043956044
75	328.5	328.1	24.2355860805861
75	328.5	150.3	24.2403113553114
75	328.5	326.7	24.2416666666667
75	328.5	324.9	24.2499358974359
75	328.5	322.2	24.2615521978022
75	328.5	151	24.2618406593407
77.7	740.9	84.6	24.2629532967033
75	328.5	321.7	24.2639652014653
75	284.1	196.5	24.2644230769231
75	328.5	151.1	24.2648351648352
75	328.5	321.5	24.265
75	328.5	320.5	24.2695283882784
75	328.5	318.6	24.2780402930403
75	328.5	317.9	24.2816620879121
75	328.5	317.7	24.282413003663
75	328.5	317.1	24.2849816849817
75	328.5	315.7	24.29173992674
75	328.5	315.2	24.2940796703297
75	328.5	315.1	24.2943315018315
75	328.5	313.6	24.301478937729
75	328.5	312.3	24.3078937728938
75	328.5	311.9	24.3095146520147
75	328.5	310.9	24.3146108058608
75	286.5	196.5	24.3176968864469
75	328.5	310	24.3188141025641
75	328.5	309.8	24.319739010989
75	328.5	153.1	24.323630952381
75	286.9	196.5	24.3266712454213
75	328.5	308.3	24.3270100732601
72.3	328.5	196.5	24.3301190476191
75	328.5	307.3	24.3321978021978
75	328.5	153.5	24.3349221611722
75	328.5	305.1	24.3431043956044
75	328.5	153.8	24.3434020146521
75	328.5	304.2	24.3476968864469
75	328.5	303.1	24.3528021978022
75	328.5	303	24.3535622710623
75	328.5	301.7	24.360315934066
75	328.5	301.3	24.3620650183151
75	328.5	300.9	24.3642032967033
75	328.5	300.6	24.3656684981685
75	328.5	300.1	24.3684478021978
75	328.5	299.9	24.3694322344322
75	328.5	299.8	24.370054945055
75	289.8	196.5	24.3900778388279
72.5	328.5	196.5	24.3912866300367
75	289.9	196.5	24.3926373626374
75	328.5	295.3	24.3935027472528
75	328.5	155.7	24.3961584249085
75	328.5	294.5	24.3978388278389
75	328.5	294.1	24.399913003663
75	328.5	293.3	24.4043498168499
75	328.5	292.9	24.4063553113553
75	328.5	292.6	24.4078983516484
75	328.5	292.5	24.4086080586081
75	328.5	156.2	24.4098855311356
75	290.8	196.5	24.4120787545788
75	328.5	291.6	24.4134706959707
75	328.5	290.3	24.4204716117216
72.6	328.5	196.5	24.4217582417583
75	328.5	156.8	24.4257646520147
75	328.5	156.9	24.4282371794872
75	328.5	157.2	24.4363873626374
75	328.5	287.4	24.4365934065934
75	328.5	286.9	24.4393040293041
75	328.5	286.5	24.4417261904762
75	292.5	196.5	24.4486492673993
72.7	328.5	196.5	24.4523443223443
75	328.5	283.3	24.4599221611722
75	328.5	282.6	24.4638782051282
75	328.5	281.5	24.4704624542125
75	328.5	281	24.4731730769231
75	328.5	158.9	24.4798443223443
75	328.5	278.8	24.4859752747253
75	294.3	196.5	24.4868543956044
75	328.5	159.3	24.4900137362638
75	328.5	277.1	24.4963507326008
75	328.5	276.6	24.4991941391941
75	328.5	276.1	24.5019551282051
75	295.1	196.5	24.5039514652015
72.9	328.5	196.5	24.5135714285715
75	328.5	273.2	24.5197115384616
75	328.5	160.5	24.5201465201465
75	328.5	271.8	24.5284478021978
75	328.5	271.3	24.5315064102564
75	328.5	161	24.5321245421246
75	296.5	196.5	24.5333516483517
75	328.5	162.2	24.5609935897436
75	328.5	162.6	24.5701144688645
75	298.3	196.5	24.5710622710623
75	328.5	264.8	24.5727930402931
75	328.5	264.6	24.5740796703297
75	328.5	264	24.577967032967
75	328.5	263.8	24.5791483516484
75	328.5	263.7	24.5799542124542
75	298.8	196.5	24.5814972527473
75	328.5	163.4	24.5887912087912
75	328.5	163.8	24.5978021978022
103.3	284.8	88.7	24.5991346153846
95.4	194.6	434.6	24.6013736263737
75	328.5	258.8	24.6125961538462
75	328.5	164.5	24.6141666666667
75	328.5	164.6	24.6159935897436
75	328.5	257.4	24.6221428571429
75	328.5	164.9	24.6230357142857
75	328.5	165.1	24.6271016483517
75	328.5	255.5	24.6353891941392
73.3	328.5	196.5	24.6359661172162
75	328.5	254.3	24.6436721611722
75	328.5	165.9	24.6448351648352
75	328.5	254.1	24.6449542124542
75	301.9	196.5	24.6450366300367
75	328.5	253.8	24.6468818681319
75	328.5	253.5	24.6490521978022
75	302.6	196.5	24.6595054945055
75	328.5	166.6	24.6599450549451
75	328.5	166.8	24.6642124542125
75	328.5	167.2	24.6728617216117
75	328.5	249.7	24.6761172161173
75	328.5	248.9	24.6822527472528
65.2	687.6	288.9	24.6872481684982
75	304.3	196.5	24.6942124542125
75	328.5	168.4	24.6977655677656
75	328.5	246.7	24.698195970696
75	328.5	168.5	24.7002930402931
75	328.5	245.9	24.7041575091575
75	305.2	196.5	24.7123351648352
75	328.5	244.2	24.7170741758242
75	305.7	196.5	24.7222527472528
73.6	328.5	196.5	24.7275320512821
75	328.5	242.8	24.7276648351649
75	328.5	241.6	24.7365613553114
75	328.5	241.2	24.7397435897436
75	328.5	170.5	24.7409661172161
75	328.5	240.6	24.7443406593407
75	328.5	170.8	24.7468818681319
75	328.5	240.2	24.7477426739927
75	328.5	171.1	24.7527793040293
75	328.5	239.5	24.7530082417583
75	328.5	171.3	24.7566987179487
75	328.5	239	24.7568360805861
75	328.5	238.6	24.7599404761905
75	328.5	237.1	24.7720283882784
75	308.6	196.5	24.779793956044
75	328.5	235.7	24.7828663003663
75	328.5	234.4	24.7934706959707
75	328.5	234.2	24.7949908424909
75	328.5	173.3	24.7951968864469
75	328.5	233.9	24.7976831501832
75	328.5	173.8	24.8046794871795
75	328.5	232.9	24.805750915751
75	328.5	174	24.8083104395605
75	328.5	231.9	24.814097985348
75	328.5	174.7	24.8213415750916
75	328.5	231	24.8215247252747
75	328.5	230.9	24.8222161172161
75	328.5	174.9	24.8248443223444
75	328.5	175.1	24.828576007326
75	311.3	196.5	24.8329304029304
75	328.5	175.5	24.8358653846154
75	328.5	175.9	24.8429807692308
75	328.5	176.4	24.8518406593407
75	328.5	227	24.8552014652015
75	328.5	226.9	24.8562820512821
75	328.5	225.8	24.8655357142857
75	328.5	225.4	24.8690201465202
75	328.5	225.2	24.8708836996337
96.4	190.3	366.9	24.8718177655678
75	328.5	225	24.8726144688645
75	328.5	224.7	24.8750274725275
75	328.5	224.1	24.8803388278389
75	328.5	224	24.881163003663
75	328.5	178.2	24.8832692307693
75	314.5	196.5	24.8946794871795
75	328.5	178.9	24.8954395604396
75	328.5	179.2	24.9004258241758
75	328.5	179.7	24.9091346153847
75	328.5	220.1	24.9160989010989
75	328.5	180.2	24.9173534798535
75	328.5	219.8	24.9191483516484
75	315.9	196.5	24.9212225274726
75	328.5	219.4	24.9226648351649
75	316.1	196.5	24.9253388278389
75	328.5	218.6	24.9298855311355
75	328.5	216.8	24.9464926739927
75	318	196.5	24.961217948718
75	328.5	214.6	24.9671245421246
75	328.5	214.4	24.9691163003663
75	328.5	214.3	24.9702793040293
74.4	328.5	196.5	24.9715796703297
75	318.6	196.5	24.9723351648352
91.9	187.3	179.9	24.976217948718
75	328.5	183.9	24.9766254578755
75	328.5	212.5	24.9874816849817
75	328.5	184.8	24.9906684981685
75	328.5	212.2	24.9906776556777
75	328.5	185.6	25.0029945054945
75	320.7	196.5	25.0119688644689
75	328.5	209.7	25.014826007326
75	328.5	186.4	25.0150778388279
75	328.5	187.3	25.0284798534799
74.6	328.5	196.5	25.0325915750916
75	328.5	187.7	25.0341346153847
75	328.5	207	25.0420054945055
75	328.5	188.3	25.0428983516484
75	328.5	206	25.0522802197802
75	323	196.5	25.0545192307692
75	328.5	189.2	25.0558653846154
75	323.2	196.5	25.0580677655678
75	323.4	196.5	25.061978021978
74.7	328.5	196.5	25.06298992674
75	328.5	189.8	25.0643177655678
75	328.5	190	25.0670009157509
75	328.5	204	25.0730998168498
75	328.5	190.8	25.0784157509158
75	324.4	196.5	25.0800137362638
75	328.5	191	25.0809478021979
75	328.5	203.1	25.0825
75	328.5	191.4	25.0867170329671
74.8	328.5	196.5	25.0933791208791
75	325.2	196.5	25.0945283882784
75	328.5	201.9	25.0955311355312
75	328.5	192.1	25.0961446886447
75	325.4	196.5	25.0985302197803
75	328.5	192.3	25.0989423076923
75	328.5	200.5	25.1105311355312
75	326.1	196.5	25.1111904761905
75	328.5	200.4	25.1112774725275
75	328.5	199.6	25.1200778388279
75	328.5	199.5	25.121423992674
74.9	328.5	196.5	25.1239102564103
75	328.5	194.4	25.1269871794872
75	328.5	194.6	25.1297435897436
75	327.2	196.5	25.1307600732601
73.6	386.3	258.7	25.1336996336997
75	327.4	196.5	25.1344413919414
75	328.5	195.4	25.1399633699634
75	329.4	196.5	25.1705357142857
75	330.1	196.5	25.1830540293041
75	330.5	196.5	25.1899542124542
75	331	196.5	25.1987316849817
68.4	652.1	464.9	25.227934981685
88	230.9	156.9	25.2727197802198
75	335.3	196.5	25.2743864468865
75	336.5	196.5	25.2951282051282
75	338.7	196.5	25.3330265567766
75	340.4	196.5	25.361945970696
75	341.1	196.5	25.3740293040293
75.8	328.5	196.5	25.3976282051282
67.6	673	308.4	25.4078388278389
75.2	407.2	373.2	25.4165521978022
75	343.8	196.5	25.4191758241758
70.7	569.1	139.4	25.4490888278388
75	345.7	196.5	25.4511446886447
76.1	328.5	196.5	25.4886675824176
75	349.4	196.5	25.5115934065934
75	349.9	196.5	25.5199267399268
75	352.6	196.5	25.5632417582418
76.4	328.5	196.5	25.5795650183151
75	356.6	196.5	25.6269413919414
75	358.3	196.5	25.6534661172161
76.7	328.5	196.5	25.6705173992674
75	359.9	196.5	25.6787912087912
75	360.1	196.5	25.6816300366301
75	362.2	196.5	25.7141391941392
75	362.7	196.5	25.7220238095239
75	363	196.5	25.7265567765568
75	366.9	196.5	25.7857875457875
75	367.5	196.5	25.7948717948718
75	368.6	196.5	25.8114514652015
77.2	328.5	196.5	25.8218910256411
75.7	374.1	176.9	25.8332463369964
75	371.3	196.5	25.8515796703297
75	372.8	196.5	25.8735393772894
75	373.3	196.5	25.8809706959708
77.4	328.5	196.5	25.8820787545788
77.5	328.5	196.5	25.9126556776557
75	375.8	196.5	25.917293956044
75	378.3	196.5	25.9536126373627
75	380.5	196.5	25.9850183150183
75	384.6	196.5	26.0429120879121
75	385.9	196.5	26.0609478021978
75	388.5	196.5	26.0970100732601
75	389.3	196.5	26.1080494505495
75	389.4	196.5	26.1095650183151
75	389.5	196.5	26.1105357142857
75	390.7	196.5	26.1271749084249
75	392.2	196.5	26.1476923076923
82.4	321.1	327.8	26.1872893772894
75	396.1	196.5	26.1998534798535
75.1	456	317.6	26.2038232600733
75	399.2	196.5	26.2410347985348
75	401.6	196.5	26.2725457875458
75	401.9	196.5	26.276684981685
78.8	328.5	196.5	26.3046932234433
75	405.5	196.5	26.3232509157509
75	406.6	196.5	26.3370787545788
75	409.3	196.5	26.3716117216118
75	410.8	196.5	26.3901465201466
75	412.5	196.5	26.4117765567766
75	413.3	196.5	26.4218498168499
75	413.5	196.5	26.4241208791209
75	417.7	196.5	26.4762362637363
75	417.8	196.5	26.4772802197802
75	418.2	196.5	26.4818864468865
75	418.5	196.5	26.4859432234432
75	419.7	196.5	26.5006593406594
70.5	756.5	461.7	26.5207463369964
83.5	282.5	189.6	26.5439056776557
79.6	328.5	196.5	26.5458012820513
75	425.4	196.5	26.5693131868132
79.8	328.5	196.5	26.6057875457876
75	429.1	196.5	26.6128663003663
75	429.6	196.5	26.6187820512821
75	430.4	196.5	26.628021978022
79.9	328.5	196.5	26.6356227106227
71.4	621.1	165.7	26.6418772893773
75	434.4	196.5	26.6743131868132
75	434.7	196.5	26.6777838827839
75	435.9	196.5	26.6913736263736
80.1	328.5	196.5	26.6955769230769
75	437.8	196.5	26.7131868131869
80.2	328.5	196.5	26.7257142857143
75	439	196.5	26.7264652014652
75	439.4	196.5	26.7317307692308
80.3	328.5	196.5	26.7557875457876
75	441.8	196.5	26.7584706959707
75	443.4	196.5	26.776510989011
80.5	328.5	196.5	26.8158882783883
75	447.2	196.5	26.8179029304029
124.1	404.8	71.8	26.8735256410257
75	452.5	196.5	26.8756410256411
75	452.8	196.5	26.8788003663004
75	453.3	196.5	26.8841117216117
75	453.6	196.5	26.8875457875458
70	747.1	234.9	26.9036172161173
80.8	328.5	196.5	26.9055494505495
90.7	284	470.1	26.9229670329671
75	457.8	196.5	26.9323717948719
75	458.8	196.5	26.9423534798535
75	459.2	196.5	26.9468864468865
75	461.5	196.5	26.9709706959707
75	462.2	196.5	26.9783882783883
81.1	328.5	196.5	26.9952472527473
75	464.2	196.5	26.9990384615385
75	464.7	196.5	27.003891941392
81.2	328.5	196.5	27.0254212454213
75	468.7	196.5	27.0451007326008
75	470.3	196.5	27.0611263736264
75	473.2	196.5	27.0902930402931
75	473.4	196.5	27.0923076923077
75	475.2	196.5	27.1100732600733
75	476.2	196.5	27.1203296703297
75	480.2	196.5	27.1598443223443
75	480.8	196.5	27.1650641025641
164.7	103.1	328.8	27.1736538461539
75	482	196.5	27.1772435897436
75	484.5	196.5	27.2009615384616
75	485.5	196.5	27.2107142857143
75	486.7	196.5	27.2223901098901
82	328.5	196.5	27.2648534798535
75	491.3	196.5	27.2658882783883
75	496.5	196.5	27.3142399267399
75	497.4	196.5	27.322619047619
82.2	328.5	196.5	27.3244139194139
120.7	613.7	66.3	27.3279716117216
75	500.6	196.5	27.3517857142857
75	502.4	196.5	27.3681776556777
144.2	125.9	415.2	27.3764972527473
75	503.4	196.5	27.3768772893773
75	504	196.5	27.3826465201466
82.4	328.5	196.5	27.3843223443224
159.4	122.6	125.8	27.4066391941392
75	506.8	196.5	27.4078296703297
75	506.9	196.5	27.4086996336997
75	507.2	196.5	27.4112637362637
82.5	328.5	196.5	27.4139926739927
75	511.1	196.5	27.4460164835165
75	511.2	196.5	27.4466575091576
75	512	196.5	27.4541208791209
75	514.7	196.5	27.4771978021978
75	514.8	196.5	27.4783882783883
75	516.2	196.5	27.4906593406594
75	516.8	196.5	27.4956043956044
75	517.5	196.5	27.5017857142857
82.8	328.5	196.5	27.5032509157509
75	517.9	196.5	27.5051282051283
75	518.5	196.5	27.510347985348
75	519.1	196.5	27.5154304029304
75	520.2	196.5	27.5247710622711
75	521.5	196.5	27.5358974358975
75	521.6	196.5	27.5367216117216
75	524.3	196.5	27.5596153846154
83	328.5	196.5	27.5633241758242
126.6	133.1	221.3	27.5634981684982
75	527.3	196.5	27.5850732600733
75	528.8	196.5	27.5971153846154
135.9	137.7	407.5	27.6058974358975
75	532.8	196.5	27.6304945054945
75	535.5	196.5	27.6525641025641
75	538	196.5	27.672206959707
75	538.2	196.5	27.6744963369964
75	538.9	196.5	27.6798992673993
83.4	328.5	196.5	27.6824633699634
75	540.1	196.5	27.6896978021978
75	540.4	196.5	27.6920787545788
75	541	196.5	27.6967948717949
75	541.2	196.5	27.6984432234433
75	541.3	196.5	27.69913003663
75	541.8	196.5	27.7032051282052
75	542.4	196.5	27.7079212454213
83.5	328.5	196.5	27.7121336996338
75	543.1	196.5	27.7134615384616
75	545.4	196.5	27.7317765567766
114.3	218.2	117.5	27.7318040293041
75	545.7	196.5	27.7339743589744
75	546.3	196.5	27.7388278388279
75	548.6	196.5	27.7567307692308
177.9	96.8	296.1	27.7611538461539
73.1	746.3	298.7	27.7686172161173
78.6	609.9	127.2	27.7742490842491
75	551.2	196.5	27.7774725274726
75	552.6	196.5	27.7879120879121
75	554.1	196.5	27.799587912088
75	554.4	196.5	27.8019688644689
75	554.7	196.5	27.803891941392
75	554.9	196.5	27.8053571428572
75	556.2	196.5	27.8158882783883
91	311.5	454	27.8181776556776
75	557.3	196.5	27.8239468864469
75	558.5	196.5	27.8328754578755
75	560.5	196.5	27.8484432234433
75	561.6	196.5	27.8567765567766
75	562.7	196.5	27.8646978021978
75	563.6	196.5	27.8714743589744
84.1	328.5	196.5	27.8903388278388
114.9	716.9	68.4	27.8945604395605
75	570.7	196.5	27.9242216117216
75	571.5	196.5	27.9298076923077
75	571.7	196.5	27.9313186813187
75	572.5	196.5	27.9368131868132
75	572.6	196.5	27.9375
75	572.8	196.5	27.9392857142858
75	573.5	196.5	27.9443681318682
75	574.2	196.5	27.9494963369964
75	575.5	196.5	27.9588827838828
75	579.3	196.5	27.986217948718
75	582.1	196.5	28.0059523809524
75	586.5	196.5	28.0372252747253
75	586.7	196.5	28.038141025641
75	587.2	196.5	28.0419413919414
75	588.4	196.5	28.0498626373627
86.2	335.2	251.4	28.0647573260073
75	591.1	196.5	28.0686355311356
75	591.2	196.5	28.0693681318682
75	591.8	196.5	28.0736263736264
144.6	254.4	81.7	28.0752518315019
75	592	196.5	28.0752747252747
75	594.6	196.5	28.0927655677656
75	594.8	196.5	28.0941391941392
75	598.1	196.5	28.1165293040293
75	599.3	196.5	28.1247252747253
84.9	328.5	196.5	28.1275641025641
75	600.8	196.5	28.1346611721612
75	602.1	196.5	28.1434523809524
75	604.9	196.5	28.1622252747253
75	605.3	196.5	28.164652014652
160.4	689.8	55.4	28.1818910256411
75	608.2	196.5	28.1836996336997
85.1	328.5	196.5	28.1871336996337
75	609.9	196.5	28.195054945055
75	610.4	196.5	28.1981684981685
75	611.9	196.5	28.2081501831502
75	612	196.5	28.2086538461539
75	615.5	196.5	28.2311813186813
79.8	530.2	401.2	28.2323351648352
75	618.3	196.5	28.2490384615385
75	621.1	196.5	28.2672161172161
85.4	328.5	196.5	28.2760073260074
75	623	196.5	28.2794871794872
75	629.4	196.5	28.3191391941392
75	630.7	196.5	28.3271062271062
75	632.4	196.5	28.3372252747253
75	633.1	196.5	28.3415293040293
75	636.6	196.5	28.3628205128206
75	637.1	196.5	28.366163003663
75	637.2	196.5	28.3665293040293
143.4	133.7	383.3	28.3783470695971
75	639.4	196.5	28.3803113553114
75	640.7	196.5	28.388141025641
75	641.2	196.5	28.390750915751
75	645	196.5	28.4138736263737
75	645.3	196.5	28.4149725274725
75	647.5	196.5	28.4280677655678
75	648.1	196.5	28.4319597069597
75	649.7	196.5	28.4414835164836
75	650.3	196.5	28.4447344322344
75	650.5	196.5	28.4456043956044
75	650.6	196.5	28.4463827838828
91.3	333.8	457.9	28.4473946886447
75	654	196.5	28.4663003663004
75	654.9	196.5	28.4714743589744
75	655.9	196.5	28.4772893772894
75	656.2	196.5	28.4794871794872
75	657.3	196.5	28.4853937728938
75	659.2	196.5	28.4963827838828
75	659.3	196.5	28.4967490842491
75	659.7	196.5	28.4990384615385
75	660.7	196.5	28.504532967033
75	663.4	196.5	28.5203296703297
75	665	196.5	28.5289835164835
75	665.4	196.5	28.5315934065934
75	665.6	196.5	28.5323717948718
75	667.7	196.5	28.5441391941392
75	668.4	196.5	28.5479853479854
75	673	196.5	28.5739010989011
83	481.5	456.3	28.5747023809524
75	676.3	196.5	28.592032967033
86.5	328.5	196.5	28.6007326007326
78.4	629.5	404.8	28.6085073260074
75	680.7	196.5	28.6157051282052
75	683.8	196.5	28.6323717948718
75	685.8	196.5	28.6434523809524
75	686.8	196.5	28.6485347985348
75	687.1	196.5	28.6501831501832
75	688.3	196.5	28.6564560439561
75	688.6	196.5	28.6581501831502
75	690.6	196.5	28.6686355311356
75	691.5	196.5	28.6735347985348
75	692.2	196.5	28.6768315018315
75	692.3	196.5	28.6774725274726
75	695.7	196.5	28.6956501831502
75	698.7	196.5	28.7108058608059
75	698.9	196.5	28.7117216117216
86.9	328.5	196.5	28.7188644688645
84.5	599.4	116.2	28.7207692307693
129.9	325	82.9	28.7227197802198
75	703.7	196.5	28.7364010989011
75	705.8	196.5	28.7474358974359
75	707.2	196.5	28.7547161172161
75	707.9	196.5	28.7578296703297
75	708.1	196.5	28.759065934066
75	711.5	196.5	28.7759615384616
87.1	328.5	196.5	28.7778846153846
75	712.8	196.5	28.7823717948718
75	713.2	196.5	28.7846611721612
75	715.3	196.5	28.795054945055
75	715.9	196.5	28.7981227106227
75	719.9	196.5	28.8176282051282
75	720.5	196.5	28.8208333333334
75	721.2	196.5	28.8242216117216
75	722	196.5	28.8282051282052
75	722.9	196.5	28.8323717948718
87.3	328.5	196.5	28.8367216117216
75	725	196.5	28.8428113553114
75	725.1	196.5	28.8433608058608
75	725.9	196.5	28.8467490842491
75	727	196.5	28.8522893772894
75	727.8	196.5	28.8562728937729
75	729.9	196.5	28.8663003663004
75	730.2	196.5	28.8677655677656
75	731.2	196.5	28.8722985347986
75	732.9	196.5	28.8804945054945
75	733.1	196.5	28.8815934065934
75	734.3	196.5	28.8871794871795
75	734.5	196.5	28.8883241758242
75	736.6	196.5	28.8979395604396
75	737.8	196.5	28.903663003663
75	738.8	196.5	28.9084706959707
75	741.8	196.5	28.9225732600733
75	744.2	196.5	28.9337912087913
75	746.7	196.5	28.945054945055
102.8	218.4	225.8	28.9462454212455
75	747.5	196.5	28.9489468864469
75	747.9	196.5	28.9506410256411
75	748.5	196.5	28.9534798534799
75	750.3	196.5	28.9619505494506
75	751.5	196.5	28.9673076923077
75	752.3	196.5	28.9709249084249
75	752.8	196.5	28.9733974358975
75	753	196.5	28.9743131868132
75	756.4	196.5	28.9896062271062
75	756.5	196.5	28.9899267399268
75	756.6	196.5	28.9902014652015
75	757	196.5	28.9919871794872
75	757.4	196.5	28.9939560439561
75	758.3	196.5	28.9976190476191
75	762.2	196.5	29.0155677655678
75	767.9	196.5	29.0402014652015
75	768.4	196.5	29.0429945054945
88	328.5	196.5	29.0430860805861
75	775.8	196.5	29.0747252747253
75	778.1	196.5	29.0847527472528
75	778.9	196.5	29.0883241758242
75	779	196.5	29.0884157509158
75	780.9	196.5	29.0967490842491
75	781.9	196.5	29.1009615384616
88.2	328.5	196.5	29.10173992674
75	783.4	196.5	29.1072344322345
100.4	263.4	351.8	29.1101007326007
75	785.5	196.5	29.1162087912088
75	785.7	196.5	29.1171245421246
98.6	251.6	173.5	29.1959432234433
88.6	328.5	196.5	29.2190018315018
90	382.7	377.7	29.39173992674
89.5	328.5	196.5	29.483195970696
96.5	415.4	115.6	29.5940750915751
89.9	328.5	196.5	29.5999542124542
90.2	328.5	196.5	29.6876373626374
110.9	202.4	229.6	29.8801465201465
91.1	328.5	196.5	29.9500457875458
85.8	444.3	223.8	30.033836996337
91.6	328.5	196.5	30.0961080586081
91.7	328.5	196.5	30.1250457875458
111.9	206.1	171.9	30.1433058608059
131	210.1	118	30.196826923077
92	328.5	196.5	30.2126373626374
92.3	328.5	196.5	30.2996336996337
92.4	328.5	196.5	30.3287087912089
146.3	507.7	69.1	30.3628846153847
137.6	159.2	350.8	30.3850641025642
90.6	403.2	160.4	30.4289835164836
92.8	328.5	196.5	30.4451007326008
106.6	269.7	425.4	30.4931868131869
93.1	328.5	196.5	30.5321886446887
145.7	156.7	139.9	30.6450778388279
99.2	657	96.1	30.6991941391942
92.3	349.6	196.7	30.7591575091575
93.1	354.9	183.4	30.8545787545788
135.2	273.2	97.8	30.8833470695971
94.4	328.5	196.5	30.9083791208791
94.6	328.5	196.5	30.9662545787546
83.6	664.6	292.1	31.00086996337
94.8	328.5	196.5	31.0240842490843
110.5	306.8	124	31.109793956044
110.4	257.6	376.8	31.1205311355312
95.2	328.5	196.5	31.1391025641026
94.7	392.1	154.5	31.2102564102565
95.8	328.5	196.5	31.3122252747253
169.7	123.7	292.8	31.3406776556777
97	328.5	196.5	31.6567765567766
95.9	344.2	198.9	31.6684065934066
97.6	328.5	196.5	31.8290293040293
97.9	328.5	196.5	31.9152014652015
112.1	266.1	365	31.9341575091575
98.1	328.5	196.5	31.9727564102564
98.2	328.5	196.5	32.0013736263737
92.4	519.2	423	32.0518772893773
98.7	328.5	196.5	32.1440018315019
178.3	122.2	288.8	32.2082875457876
131.2	737.7	74	32.2242536630037
109.4	250.1	188	32.2407967032968
99.3	328.5	196.5	32.3152014652015
99.4	328.5	196.5	32.3437271062272
99.6	328.5	196.5	32.40086996337
99.8	328.5	196.5	32.4573260073261
100.1	328.5	196.5	32.5432692307693
100.4	328.5	196.5	32.6282967032968
100.6	328.5	196.5	32.6852564102565
100.7	328.5	196.5	32.7143315018316
100.8	328.5	196.5	32.7423076923077
92.2	577.8	384.4	32.767032967033
101	328.5	196.5	32.7989926739927
101.2	328.5	196.5	32.8559065934066
90.2	589.8	171.1	32.9158882783883
88.1	781.9	341.5	33.1155677655678
101.7	348.1	217.4	33.1616300366301
102.3	328.5	196.5	33.1673534798535
102.5	328.5	196.5	33.2239926739927
102.6	328.5	196.5	33.2521062271063
102.7	328.5	196.5	33.2807234432235
102.8	328.5	196.5	33.3088827838828
103.5	328.5	196.5	33.5064102564103
130.5	217.1	344.3	33.5817307692308
100.9	717.8	110	33.628891941392
112.9	319	455.4	33.6515567765569
104.4	328.5	196.5	33.7601648351649
105	328.5	196.5	33.9284340659341
105.8	328.5	196.5	34.1531135531136
106.8	328.5	196.5	34.4328296703297
106.9	328.5	196.5	34.4607600732601
96.1	630.4	395.7	34.5137820512821
107.2	328.5	196.5	34.5445970695971
117.3	307.7	403.5	34.5625
107.4	328.5	196.5	34.6007326007327
93	669.3	231.8	34.6258241758242
107.6	328.5	196.5	34.6559981684982
177.3	152.3	142.3	34.6836080586081
107.7	328.5	196.5	34.6844322344323
96.8	604.5	341.3	34.6880494505495
100.7	499.4	158.6	34.8777014652015
108.5	328.5	196.5	34.9074175824176
103.8	414.3	233.8	34.9815018315019
109.1	328.5	196.5	35.0740842490843
109.5	328.5	196.5	35.1849816849817
109.7	328.5	196.5	35.2401556776557
94.4	738.8	289.7	35.2442765567766
109.9	328.5	196.5	35.2958333333334
115.3	314.8	258.4	35.382326007326
105.8	428.3	262.3	35.5451923076923
111.1	328.5	196.5	35.6279761904762
142.8	205.2	285.1	35.7556776556777
111.7	328.5	196.5	35.7935897435898
109.3	371.1	180.5	35.8072344322345
111.8	328.5	196.5	35.8208791208792
100.2	603.9	331.9	35.8249542124542
161.3	607.9	76.4	35.9086996336996
117.2	318.8	260.4	35.9790750915751
112.4	328.5	196.5	35.9864468864469
112.5	328.5	196.5	36.0139652014653
112.7	328.5	196.5	36.0689560439561
113.1	328.5	196.5	36.1791208791209
105.6	519.5	397.3	36.1977564102565
149.2	448.3	90.4	36.2103937728938
113.3	328.5	196.5	36.233836996337
155.4	320.1	101.1	36.3001373626374
113.6	328.5	196.5	36.3163003663004
114	328.5	196.5	36.42586996337
110.6	412.8	283	36.4440934065934
136.8	771	84.1	36.4682692307693
114.3	328.5	196.5	36.5081043956044
127	305.6	464.4	36.5489926739927
114.7	328.5	196.5	36.6175824175824
101.3	591	173.2	36.6399725274726
114.8	328.5	196.5	36.6447802197803
114.9	328.5	196.5	36.6720695970696
115.1	328.5	196.5	36.7267857142858
151.5	202.2	320	36.7433150183151
133.4	263.6	347.2	36.7601648351649
115.4	328.5	196.5	36.8091575091576
117.6	371.4	356.8	36.8551282051282
115.6	328.5	196.5	36.8632326007327
118.2	503.4	121.2	37.0207875457876
99.1	686.1	186.9	37.0505036630038
100.5	773.8	428	37.0603937728938
116.6	328.5	196.5	37.1358058608059
116.9	328.5	196.5	37.2177197802198
114.1	436.6	393.5	37.2592948717949
117.2	328.5	196.5	37.298946886447
117.7	328.5	196.5	37.4351190476191
117.8	328.5	196.5	37.4619963369964
142.1	248.6	393.1	37.4879578754579
104.4	653	151.5	37.4954212454213
140.5	239.8	290.5	37.5103021978023
104.8	580.4	168.6	37.5235805860806
118.2	328.5	196.5	37.5704670329671
144.1	668.6	87.2	37.6685897435898
118.8	328.5	196.5	37.7330586080586
119.4	328.5	196.5	37.8952838827839
119.8	328.5	196.5	38.0032509157509
120	328.5	196.5	38.0567307692308
120.1	328.5	196.5	38.0840201465202
120.2	328.5	196.5	38.1111721611722
120.3	328.5	196.5	38.1378663003664
105.3	659.4	310.6	38.1492216117216
120.5	328.5	196.5	38.1917582417583
120.8	328.5	196.5	38.2723443223444
120.9	328.5	196.5	38.2997710622711
121	328.5	196.5	38.3262820512821
121.2	328.5	196.5	38.379761904762
121.6	328.5	196.5	38.4876831501832
122.1	328.5	196.5	38.6214743589744
122.2	328.5	196.5	38.6486263736264
122.6	328.5	196.5	38.7557234432235
122.8	328.5	196.5	38.8092032967034
123.2	328.5	196.5	38.9161630036631
123.3	328.5	196.5	38.9426282051283
124.4	328.5	196.5	39.2361721611722
113.8	739.8	126.4	39.2789835164836
114.6	517.7	316.2	39.2859432234433
124.9	328.5	196.5	39.3692765567766
125	328.5	196.5	39.3962454212455
125.1	328.5	196.5	39.4226190476191
116	467	248	39.4267857142857
112.4	584.7	334.4	39.4572802197803
146.1	492.2	102.6	39.5298076923078
125.9	328.5	196.5	39.6350732600733
126.2	328.5	196.5	39.7146978021979
128	378.3	352.7	39.7992216117217
126.6	328.5	196.5	39.820924908425
127.2	328.5	196.5	39.9792582417583
127.3	328.5	196.5	40.0058608058609
127.4	328.5	196.5	40.0324175824176
106.9	779.4	255.1	40.0469780219781
127.5	328.5	196.5	40.0586996336997
127.7	328.5	196.5	40.1114010989011
127.8	328.5	196.5	40.1375915750916
127.9	328.5	196.5	40.16423992674
128	328.5	196.5	40.1905677655678
143.7	675.4	96.8	40.3203296703297
176.6	172.6	201.4	40.5001831501832
129.5	328.5	196.5	40.5853021978023
110.3	723.9	276.5	40.6039835164835
129.6	328.5	196.5	40.612087912088
129.8	328.5	196.5	40.6644688644689
129.9	328.5	196.5	40.6904304029304
112.5	596.2	205.9	40.7547619047619
136.1	356.8	426.5	40.759065934066
130.5	328.5	196.5	40.8475732600733
151.7	269.4	358.1	40.886858974359
121	529.4	151.6	40.9529304029304
131.4	328.5	196.5	41.0831501831502
132.2	328.5	196.5	41.2922619047619
132.3	328.5	196.5	41.3185897435898
132.5	328.5	196.5	41.3702380952382
132.6	328.5	196.5	41.3964743589744
133.1	328.5	196.5	41.5262820512821
133.3	328.5	196.5	41.5783882783883
133.4	328.5	196.5	41.6043498168499
133.6	328.5	196.5	41.6562271062272
133.9	328.5	196.5	41.7345695970696
150	299.5	392.1	41.8417582417583
134.4	328.5	196.5	41.8636904761905
135.6	328.5	196.5	42.1744047619048
135.7	328.5	196.5	42.2001373626374
120.9	579.3	293.8	42.2794871794872
144.4	483.3	119.4	42.3184523809524
136.6	328.5	196.5	42.432554945055
173.3	235.7	421.8	42.4448717948718
137.2	328.5	196.5	42.5868131868133
137.4	328.5	196.5	42.6382326007326
132.2	434.1	318.5	42.6501831501832
137.6	328.5	196.5	42.6894230769231
137.7	328.5	196.5	42.7153846153846
137.8	328.5	196.5	42.7409798534799
138.2	328.5	196.5	42.8436355311356
138.3	328.5	196.5	42.8690018315019
118	637.4	216.2	42.8824175824176
138.5	328.5	196.5	42.9207417582419
144	573.3	114.5	42.9858974358975
133.9	458.6	425.6	43.0719780219781
139.1	328.5	196.5	43.0741300366301
123.1	646.7	445.9	43.0934523809525
139.2	328.5	196.5	43.0993131868132
126.4	544.7	332.1	43.1384157509158
139.8	328.5	196.5	43.2532051282052
140.3	328.5	196.5	43.380402930403
141.4	328.5	196.5	43.6604853479854
141.5	328.5	196.5	43.6857142857144
163.9	279.9	397.5	43.7072344322345
160.3	265.4	172.2	43.7754120879122
142.3	328.5	196.5	43.8886904761906
142.4	328.5	196.5	43.914880952381
143.1	328.5	196.5	44.091620879121
173.6	244.4	307.8	44.1246336996338
143.3	328.5	196.5	44.1418956043957
128.8	741.3	133.2	44.2402014652015
143.7	328.5	196.5	44.2433608058609
143.8	328.5	196.5	44.2682234432235
144.1	328.5	196.5	44.3442765567766
144.2	328.5	196.5	44.3693681318682
144.4	328.5	196.5	44.4195512820514
144.6	328.5	196.5	44.4704670329671
123.7	593	195.3	44.472206959707
144.8	328.5	196.5	44.5204670329671
145.2	328.5	196.5	44.6211538461539
145.3	328.5	196.5	44.6464743589744
147.3	331.5	182.9	44.6698717948719
133.6	439.2	202.1	44.711217948718
145.8	328.5	196.5	44.7719322344322
145.9	328.5	196.5	44.7968864468865
146.1	328.5	196.5	44.8472527472528
146.4	328.5	196.5	44.922206959707
125.1	674.5	273.2	44.9733516483517
146.8	328.5	196.5	45.0227564102565
144.7	404.7	330.8	45.040750915751
157.6	342.1	455.1	45.1205128205129
140.9	709.3	120.2	45.1530677655678
147.4	328.5	196.5	45.1727106227107
147.7	328.5	196.5	45.2475274725275
141.7	696.8	120.5	45.2488095238096
147.8	328.5	196.5	45.2725274725275
158.2	333.9	385.2	45.2854395604396
148.1	328.5	196.5	45.3475274725275
148.4	328.5	196.5	45.4225274725275
177.7	236.9	240.4	45.4790750915751
148.7	328.5	196.5	45.4972527472528
131.1	524.9	211.2	45.5162087912089
148.8	328.5	196.5	45.5221153846155
128.3	707.6	417.2	45.5356684981685
149.3	328.5	196.5	45.6464285714286
150.1	328.5	196.5	45.8451923076924
150.3	328.5	196.5	45.8946886446887
138.1	520.5	355.4	45.9333791208792
150.5	328.5	196.5	45.9442765567766
150.6	328.5	196.5	45.9690018315019
151.1	328.5	196.5	46.0928571428572
129.1	741	430.6	46.1085164835165
151.2	328.5	196.5	46.1177655677657
151.3	328.5	196.5	46.1419871794872
151.8	328.5	196.5	46.2658424908425
131.5	593.8	240.8	46.2844322344323
152	328.5	196.5	46.3152014652015
152.3	328.5	196.5	46.3889194139195
152.5	328.5	196.5	46.4384157509159
153	328.5	196.5	46.5615384615385
153.6	328.5	196.5	46.7091117216118
153.7	328.5	196.5	46.7335622710623
153.8	328.5	196.5	46.7582417582418
154.4	328.5	196.5	46.9052197802199
132.3	733.1	464.2	46.9195512820514
154.7	328.5	196.5	46.9787087912088
137.8	502.9	184.4	46.9984432234433
149.3	435.3	339.7	47.0485805860807
147.8	460.9	377.8	47.0876831501832
170	323.9	432	47.1189560439561
155.4	328.5	196.5	47.1500915750916
156	328.5	196.5	47.2967032967034
168.7	337.5	469.1	47.3106227106228
147.9	464.6	349.6	47.395695970696
156.5	328.5	196.5	47.4184981684982
156.8	328.5	196.5	47.4914835164836
156.9	328.5	196.5	47.5158424908425
150.3	470.3	447.5	47.6368131868133
158.1	328.5	196.5	47.8073260073261
131.7	672.8	188.4	47.8524725274725
158.5	328.5	196.5	47.904532967033
158.6	328.5	196.5	47.928663003663
158.7	328.5	196.5	47.9527014652016
158.8	328.5	196.5	47.9768315018316
158.9	328.5	196.5	48.0010073260074
159.1	328.5	196.5	48.0493131868132
169.4	340.8	380.2	48.1221611721612
159.7	328.5	196.5	48.1945970695971
140.8	675.8	146.4	48.2198717948718
160.2	328.5	196.5	48.3150183150183
160.3	328.5	196.5	48.3395604395605
148.8	484	321	48.3441849816851
150.6	494.5	435.9	48.3712454212455
160.9	328.5	196.5	48.4838369963371
161	328.5	196.5	48.5080128205129
161.2	328.5	196.5	48.5563186813188
166.3	746.6	109.2	48.5767857142858
177.6	315.8	386.3	48.5878205128205
162.3	328.5	196.5	48.8201007326008
149.4	522.4	400.1	48.8600274725275
162.8	328.5	196.5	48.9402014652015
144.3	613.1	445.4	48.9539835164836
162.9	328.5	196.5	48.9639194139194
157.1	426.1	310.4	49.0371336996337
163.4	328.5	196.5	49.0835164835165
173	318.1	265.1	49.0949633699634
145.8	526.9	260.3	49.111858974359
163.7	328.5	196.5	49.1551282051283
144.5	614.5	414.4	49.1617673992674
163.9	328.5	196.5	49.203021978022
140.6	631.5	263.1	49.3524267399268
164.6	328.5	196.5	49.3696886446887
139.9	701.8	345.7	49.4067765567766
167.7	351.1	267.7	49.4125000000001
165	328.5	196.5	49.4649267399268
165.3	328.5	196.5	49.5361263736264
165.7	328.5	196.5	49.6315018315019
163.1	389.6	278.9	49.6801282051282
166	328.5	196.5	49.7025183150184
158.8	494.1	147.5	49.7723901098902
166.3	328.5	196.5	49.7734432234433
166.6	328.5	196.5	49.8444597069598
166.8	328.5	196.5	49.8918956043957
147.5	572.7	305.6	49.9894230769231
161.7	402.1	260.9	50.0461538461539
167.9	328.5	196.5	50.1518772893773
168.1	328.5	196.5	50.1991758241759
168.2	328.5	196.5	50.2228479853481
173.7	304.7	198.2	50.2357600732601
176.3	297.4	202.8	50.2438186813187
168.8	328.5	196.5	50.3641025641026
168.9	328.5	196.5	50.3874542124543
169.1	328.5	196.5	50.4346611721612
171.1	328.5	196.5	50.9042582417583
171.8	328.5	196.5	51.0668956043957
172	328.5	196.5	51.1139652014652
172.3	328.5	196.5	51.1839285714286
172.4	328.5	196.5	51.2070970695971
172.6	328.5	196.5	51.253663003663
172.7	328.5	196.5	51.276968864469
140.3	721.7	191.5	51.2994505494505
174.1	328.5	196.5	51.6021978021979
174.2	328.5	196.5	51.6255952380953
174.3	328.5	196.5	51.648076923077
174.5	328.5	196.5	51.6947344322345
146.5	640.5	228.4	51.7701465201466
155.6	581.2	393.7	51.8307692307693
175.2	328.5	196.5	51.8570054945056
151.1	547.4	211.8	51.8823717948718
175.4	328.5	196.5	51.9030677655679
175.6	328.5	196.5	51.9492673992675
176.3	328.5	196.5	52.1103021978022
176.5	328.5	196.5	52.1565934065935
176.7	328.5	196.5	52.2029304029305
177.2	328.5	196.5	52.3176282051283
177.6	328.5	196.5	52.4092032967034
177.7	328.5	196.5	52.4323717948718
146.6	665.3	212.5	52.4432234432235
177.8	328.5	196.5	52.4554945054946
161.1	769.9	130.7	52.511858974359
178.3	328.5	196.5	52.5700091575092
178.4	328.5	196.5	52.5927197802199
178.5	328.5	196.5	52.6158424908426
149.7	652.4	245.9	52.6514194139195
179.6	328.5	196.5	52.8675824175825
161.6	570.7	459.9	52.9660714285715
176.1	401.3	291.8	53.055402930403
152.4	645.6	221.2	53.7792582417583
164.2	485.6	222.2	53.940750915751
176.7	429.9	296.5	54.1790750915751
175.2	432.8	264.6	54.3770146520147
165.6	559.5	297.6	54.8888736263737
164.4	624.6	405.6	55.0684981684983
171.5	474.5	226.2	55.4939560439561
159.7	761.1	413.7	55.8439102564103
155.2	706.5	198.6	56.0080128205129
156.6	780.6	274.5	56.1352106227106
165.3	726.1	452.9	56.8369047619049
162	714	237.3	57.4275641025642
174.6	621.5	341.8	58.2555402930404
171.2	776.6	428.9	59.410576923077
[truncated: 1 more rows]
