# Supplementary material for: Non-linearity of Metabolic Pathways Critically Influences the Choice of Machine Learning Model
Source: Front Artif Intell. 2022 Jun 10;5:744755. doi: 10.3389/frai.2022.744755 (PMC9226554; doi:10.3389/frai.2022.744755)
Supplement: Supplementary file 3 [file Table_2.XLSX]

## Sheet: ALL Enzymes
PGAM (mU)	ENO (mU)	PPDK (mU)	J (nmol·min-1)
0	0	0	0
0	0	25	0
0	0	50	0
0	0	75	0
0	0	100	0
0	0	125	0
0	0	150	0
0	0	175	0
0	0	200	0
0	0	225	0
0	0	250	0
0	0	275	0
0	0	300	0
0	0	325	0
0	0	350	0
0	0	375	0
0	0	400	0
0	0	425	0
0	0	450	0
0	0	475	0
0	0	500	0
0	0	525	0
0	0	550	0
0	0	575	0
0	0	600	0
0	0	625	0
0	0	650	0
0	0	675	0
0	0	700	0
0	0	725	0
0	0	750	0
0	0	775	0
0	0	800	0
0	0	825	0
0	0	850	0
0	0	875	0
0	0	900	0
0	0	925	0
0	0	950	0
0	0	975	0
0	0	1000	0
0	25	0	0
0	25	25	0
0	25	50	0
0	25	75	0
0	25	100	0
0	25	125	0
0	25	150	0
0	25	175	0
0	25	200	0
0	25	225	0
0	25	250	0
0	25	275	0
0	25	300	0
0	25	325	0
0	25	350	0
0	25	375	0
0	25	400	0
0	25	425	0
0	25	450	0
0	25	475	0
0	25	500	0
0	25	525	0
0	25	550	0
0	25	575	0
0	25	600	0
0	25	625	0
0	25	650	0
0	25	675	0
0	25	700	0
0	25	725	0
0	25	750	0
0	25	775	0
0	25	800	0
0	25	825	0
0	25	850	0
0	25	875	0
0	25	900	0
0	25	925	0
0	25	950	0
0	25	975	0
0	25	1000	0
0	50	0	0
0	50	25	0
0	50	50	0
0	50	75	0
0	50	100	0
0	50	125	0
0	50	150	0
0	50	175	0
0	50	200	0
0	50	225	0
0	50	250	0
0	50	275	0
0	50	300	0
0	50	325	0
0	50	350	0
0	50	375	0
0	50	400	0
0	50	425	0
0	50	450	0
0	50	475	0
0	50	500	0
0	50	525	0
0	50	550	0
0	50	575	0
0	50	600	0
0	50	625	0
0	50	650	0
0	50	675	0
0	50	700	0
0	50	725	0
0	50	750	0
0	50	775	0
0	50	800	0
0	50	825	0
0	50	850	0
0	50	875	0
0	50	900	0
0	50	925	0
0	50	950	0
0	50	975	0
0	50	1000	0
0	75	0	0
0	75	25	0
0	75	50	0
0	75	75	0
0	75	100	0
0	75	125	0
0	75	150	0
0	75	175	0
0	75	200	0
0	75	225	0
0	75	250	0
0	75	275	0
0	75	300	0
0	75	325	0
0	75	350	0
0	75	375	0
0	75	400	0
0	75	425	0
0	75	450	0
0	75	475	0
0	75	500	0
0	75	525	0
0	75	550	0
0	75	575	0
0	75	600	0
0	75	625	0
0	75	650	0
0	75	675	0
0	75	700	0
0	75	725	0
0	75	750	0
0	75	775	0
0	75	800	0
0	75	825	0
0	75	850	0
0	75	875	0
0	75	900	0
0	75	925	0
0	75	950	0
0	75	975	0
0	75	1000	0
0	100	0	0
0	100	25	0
0	100	50	0
0	100	75	0
0	100	100	0
0	100	125	0
0	100	150	0
0	100	175	0
0	100	200	0
0	100	225	0
0	100	250	0
0	100	275	0
0	100	300	0
0	100	325	0
0	100	350	0
0	100	375	0
0	100	400	0
0	100	425	0
0	100	450	0
0	100	475	0
0	100	500	0
0	100	525	0
0	100	550	0
0	100	575	0
0	100	600	0
0	100	625	0
0	100	650	0
0	100	675	0
0	100	700	0
0	100	725	0
0	100	750	0
0	100	775	0
0	100	800	0
0	100	825	0
0	100	850	0
0	100	875	0
0	100	900	0
0	100	925	0
0	100	950	0
0	100	975	0
0	100	1000	0
0	125	0	0
0	125	25	0
0	125	50	0
0	125	75	0
0	125	100	0
0	125	125	0
0	125	150	0
0	125	175	0
0	125	200	0
0	125	225	0
0	125	250	0
0	125	275	0
0	125	300	0
0	125	325	0
0	125	350	0
0	125	375	0
0	125	400	0
0	125	425	0
0	125	450	0
0	125	475	0
0	125	500	0
0	125	525	0
0	125	550	0
0	125	575	0
0	125	600	0
0	125	625	0
0	125	650	0
0	125	675	0
0	125	700	0
0	125	725	0
0	125	750	0
0	125	775	0
0	125	800	0
0	125	825	0
0	125	850	0
0	125	875	0
0	125	900	0
0	125	925	0
0	125	950	0
0	125	975	0
0	125	1000	0
0	150	0	0
0	150	25	0
0	150	50	0
0	150	75	0
0	150	100	0
0	150	125	0
0	150	150	0
0	150	175	0
0	150	200	0
0	150	225	0
0	150	250	0
0	150	275	0
0	150	300	0
0	150	325	0
0	150	350	0
0	150	375	0
0	150	400	0
0	150	425	0
0	150	450	0
0	150	475	0
0	150	500	0
0	150	525	0
0	150	550	0
0	150	575	0
0	150	600	0
0	150	625	0
0	150	650	0
0	150	675	0
0	150	700	0
0	150	725	0
0	150	750	0
0	150	775	0
0	150	800	0
0	150	825	0
0	150	850	0
0	150	875	0
0	150	900	0
0	150	925	0
0	150	950	0
0	150	975	0
0	150	1000	0
0	175	0	0
0	175	25	0
0	175	50	0
0	175	75	0
0	175	100	0
0	175	125	0
0	175	150	0
0	175	175	0
0	175	200	0
0	175	225	0
0	175	250	0
0	175	275	0
0	175	300	0
0	175	325	0
0	175	350	0
0	175	375	0
0	175	400	0
0	175	425	0
0	175	450	0
0	175	475	0
0	175	500	0
0	175	525	0
0	175	550	0
0	175	575	0
0	175	600	0
0	175	625	0
0	175	650	0
0	175	675	0
0	175	700	0
0	175	725	0
0	175	750	0
0	175	775	0
0	175	800	0
0	175	825	0
0	175	850	0
0	175	875	0
0	175	900	0
0	175	925	0
0	175	950	0
0	175	975	0
0	175	1000	0
0	200	0	0
0	200	25	0
0	200	50	0
0	200	75	0
0	200	100	0
0	200	125	0
0	200	150	0
0	200	175	0
0	200	200	0
0	200	225	0
0	200	250	0
0	200	275	0
0	200	300	0
0	200	325	0
0	200	350	0
0	200	375	0
0	200	400	0
0	200	425	0
0	200	450	0
0	200	475	0
0	200	500	0
0	200	525	0
0	200	550	0
0	200	575	0
0	200	600	0
0	200	625	0
0	200	650	0
0	200	675	0
0	200	700	0
0	200	725	0
0	200	750	0
0	200	775	0
0	200	800	0
0	200	825	0
0	200	850	0
0	200	875	0
0	200	900	0
0	200	925	0
0	200	950	0
0	200	975	0
0	200	1000	0
0	225	0	0
0	225	25	0
0	225	50	0
0	225	75	0
0	225	100	0
0	225	125	0
0	225	150	0
0	225	175	0
0	225	200	0
0	225	225	0
0	225	250	0
0	225	275	0
0	225	300	0
0	225	325	0
0	225	350	0
0	225	375	0
0	225	400	0
0	225	425	0
0	225	450	0
0	225	475	0
0	225	500	0
0	225	525	0
0	225	550	0
0	225	575	0
0	225	600	0
0	225	625	0
0	225	650	0
0	225	675	0
0	225	700	0
0	225	725	0
0	225	750	0
0	225	775	0
0	225	800	0
0	225	825	0
0	225	850	0
0	225	875	0
0	225	900	0
0	225	925	0
0	225	950	0
0	225	975	0
0	225	1000	0
0	250	0	0
0	250	25	0
0	250	50	0
0	250	75	0
0	250	100	0
0	250	125	0
0	250	150	0
0	250	175	0
0	250	200	0
0	250	225	0
0	250	250	0
0	250	275	0
0	250	300	0
0	250	325	0
0	250	350	0
0	250	375	0
0	250	400	0
0	250	425	0
0	250	450	0
0	250	475	0
0	250	500	0
0	250	525	0
0	250	550	0
0	250	575	0
0	250	600	0
0	250	625	0
0	250	650	0
0	250	675	0
0	250	700	0
0	250	725	0
0	250	750	0
0	250	775	0
0	250	800	0
0	250	825	0
0	250	850	0
0	250	875	0
0	250	900	0
0	250	925	0
0	250	950	0
0	250	975	0
0	250	1000	0
0	275	0	0
0	275	25	0
0	275	50	0
0	275	75	0
0	275	100	0
0	275	125	0
0	275	150	0
0	275	175	0
0	275	200	0
0	275	225	0
0	275	250	0
0	275	275	0
0	275	300	0
0	275	325	0
0	275	350	0
0	275	375	0
0	275	400	0
0	275	425	0
0	275	450	0
0	275	475	0
0	275	500	0
0	275	525	0
0	275	550	0
0	275	575	0
0	275	600	0
0	275	625	0
0	275	650	0
0	275	675	0
0	275	700	0
0	275	725	0
0	275	750	0
0	275	775	0
0	275	800	0
0	275	825	0
0	275	850	0
0	275	875	0
0	275	900	0
0	275	925	0
0	275	950	0
0	275	975	0
0	275	1000	0
0	300	0	0
0	300	25	0
0	300	50	0
0	300	75	0
0	300	100	0
0	300	125	0
0	300	150	0
0	300	175	0
0	300	200	0
0	300	225	0
0	300	250	0
0	300	275	0
0	300	300	0
0	300	325	0
0	300	350	0
0	300	375	0
0	300	400	0
0	300	425	0
0	300	450	0
0	300	475	0
0	300	500	0
0	300	525	0
0	300	550	0
0	300	575	0
0	300	600	0
0	300	625	0
0	300	650	0
0	300	675	0
0	300	700	0
0	300	725	0
0	300	750	0
0	300	775	0
0	300	800	0
0	300	825	0
0	300	850	0
0	300	875	0
0	300	900	0
0	300	925	0
0	300	950	0
0	300	975	0
0	300	1000	0
0	325	0	0
0	325	25	0
0	325	50	0
0	325	75	0
0	325	100	0
0	325	125	0
0	325	150	0
0	325	175	0
0	325	200	0
0	325	225	0
0	325	250	0
0	325	275	0
0	325	300	0
0	325	325	0
0	325	350	0
0	325	375	0
0	325	400	0
0	325	425	0
0	325	450	0
0	325	475	0
0	325	500	0
0	325	525	0
0	325	550	0
0	325	575	0
0	325	600	0
0	325	625	0
0	325	650	0
0	325	675	0
0	325	700	0
0	325	725	0
0	325	750	0
0	325	775	0
0	325	800	0
0	325	825	0
0	325	850	0
0	325	875	0
0	325	900	0
0	325	925	0
0	325	950	0
0	325	975	0
0	325	1000	0
0	328.5	196.5	0
0	350	0	0
0	350	25	0
0	350	50	0
0	350	75	0
0	350	100	0
0	350	125	0
0	350	150	0
0	350	175	0
0	350	200	0
0	350	225	0
0	350	250	0
0	350	275	0
0	350	300	0
0	350	325	0
0	350	350	0
0	350	375	0
0	350	400	0
0	350	425	0
0	350	450	0
0	350	475	0
0	350	500	0
0	350	525	0
0	350	550	0
0	350	575	0
0	350	600	0
0	350	625	0
0	350	650	0
0	350	675	0
0	350	700	0
0	350	725	0
0	350	750	0
0	350	775	0
0	350	800	0
0	350	825	0
0	350	850	0
0	350	875	0
0	350	900	0
0	350	925	0
0	350	950	0
0	350	975	0
0	350	1000	0
0	375	0	0
0	375	25	0
0	375	50	0
0	375	75	0
0	375	100	0
0	375	125	0
0	375	150	0
0	375	175	0
0	375	200	0
0	375	225	0
0	375	250	0
0	375	275	0
0	375	300	0
0	375	325	0
0	375	350	0
0	375	375	0
0	375	400	0
0	375	425	0
0	375	450	0
0	375	475	0
0	375	500	0
0	375	525	0
0	375	550	0
0	375	575	0
0	375	600	0
0	375	625	0
0	375	650	0
0	375	675	0
0	375	700	0
0	375	725	0
0	375	750	0
0	375	775	0
0	375	800	0
0	375	825	0
0	375	850	0
0	375	875	0
0	375	900	0
0	375	925	0
0	375	950	0
0	375	975	0
0	375	1000	0
0	400	0	0
0	400	25	0
0	400	50	0
0	400	75	0
0	400	100	0
0	400	125	0
0	400	150	0
0	400	175	0
0	400	200	0
0	400	225	0
0	400	250	0
0	400	275	0
0	400	300	0
0	400	325	0
0	400	350	0
0	400	375	0
0	400	400	0
0	400	425	0
0	400	450	0
0	400	475	0
0	400	500	0
0	400	525	0
0	400	550	0
0	400	575	0
0	400	600	0
0	400	625	0
0	400	650	0
0	400	675	0
0	400	700	0
0	400	725	0
0	400	750	0
0	400	775	0
0	400	800	0
0	400	825	0
0	400	850	0
0	400	875	0
0	400	900	0
0	400	925	0
0	400	950	0
0	400	975	0
0	400	1000	0
0	425	0	0
0	425	25	0
0	425	50	0
0	425	75	0
0	425	100	0
0	425	125	0
0	425	150	0
0	425	175	0
0	425	200	0
0	425	225	0
0	425	250	0
0	425	275	0
0	425	300	0
0	425	325	0
0	425	350	0
0	425	375	0
0	425	400	0
0	425	425	0
0	425	450	0
0	425	475	0
0	425	500	0
0	425	525	0
0	425	550	0
0	425	575	0
0	425	600	0
0	425	625	0
0	425	650	0
0	425	675	0
0	425	700	0
0	425	725	0
0	425	750	0
0	425	775	0
0	425	800	0
0	425	825	0
0	425	850	0
0	425	875	0
0	425	900	0
0	425	925	0
0	425	950	0
0	425	975	0
0	425	1000	0
0	450	0	0
0	450	25	0
0	450	50	0
0	450	75	0
0	450	100	0
0	450	125	0
0	450	150	0
0	450	175	0
0	450	200	0
0	450	225	0
0	450	250	0
0	450	275	0
0	450	300	0
0	450	325	0
0	450	350	0
0	450	375	0
0	450	400	0
0	450	425	0
0	450	450	0
0	450	475	0
0	450	500	0
0	450	525	0
0	450	550	0
0	450	575	0
0	450	600	0
0	450	625	0
0	450	650	0
0	450	675	0
0	450	700	0
0	450	725	0
0	450	750	0
0	450	775	0
0	450	800	0
0	450	825	0
0	450	850	0
0	450	875	0
0	450	900	0
0	450	925	0
0	450	950	0
0	450	975	0
0	450	1000	0
0	475	0	0
0	475	25	0
0	475	50	0
0	475	75	0
0	475	100	0
0	475	125	0
0	475	150	0
0	475	175	0
0	475	200	0
0	475	225	0
0	475	250	0
0	475	275	0
0	475	300	0
0	475	325	0
0	475	350	0
0	475	375	0
0	475	400	0
0	475	425	0
0	475	450	0
0	475	475	0
0	475	500	0
0	475	525	0
0	475	550	0
0	475	575	0
0	475	600	0
0	475	625	0
0	475	650	0
0	475	675	0
0	475	700	0
0	475	725	0
0	475	750	0
0	475	775	0
0	475	800	0
0	475	825	0
0	475	850	0
0	475	875	0
0	475	900	0
0	475	925	0
0	475	950	0
0	475	975	0
0	475	1000	0
0	500	0	0
0	500	25	0
0	500	50	0
0	500	75	0
0	500	100	0
0	500	125	0
0	500	150	0
0	500	175	0
0	500	200	0
0	500	225	0
0	500	250	0
0	500	275	0
0	500	300	0
0	500	325	0
0	500	350	0
0	500	375	0
0	500	400	0
0	500	425	0
0	500	450	0
0	500	475	0
0	500	500	0
0	500	525	0
0	500	550	0
0	500	575	0
0	500	600	0
0	500	625	0
0	500	650	0
0	500	675	0
0	500	700	0
0	500	725	0
0	500	750	0
0	500	775	0
0	500	800	0
0	500	825	0
0	500	850	0
0	500	875	0
0	500	900	0
0	500	925	0
0	500	950	0
0	500	975	0
0	500	1000	0
0	525	0	0
0	525	25	0
0	525	50	0
0	525	75	0
0	525	100	0
0	525	125	0
0	525	150	0
0	525	175	0
0	525	200	0
0	525	225	0
0	525	250	0
0	525	275	0
0	525	300	0
0	525	325	0
0	525	350	0
0	525	375	0
0	525	400	0
0	525	425	0
0	525	450	0
0	525	475	0
0	525	500	0
0	525	525	0
0	525	550	0
0	525	575	0
0	525	600	0
0	525	625	0
0	525	650	0
0	525	675	0
0	525	700	0
0	525	725	0
0	525	750	0
0	525	775	0
0	525	800	0
0	525	825	0
0	525	850	0
0	525	875	0
0	525	900	0
0	525	925	0
0	525	950	0
0	525	975	0
0	525	1000	0
0	550	0	0
0	550	25	0
0	550	50	0
0	550	75	0
0	550	100	0
0	550	125	0
0	550	150	0
0	550	175	0
0	550	200	0
0	550	225	0
0	550	250	0
0	550	275	0
0	550	300	0
0	550	325	0
0	550	350	0
0	550	375	0
0	550	400	0
0	550	425	0
0	550	450	0
0	550	475	0
0	550	500	0
0	550	525	0
0	550	550	0
0	550	575	0
0	550	600	0
0	550	625	0
0	550	650	0
0	550	675	0
0	550	700	0
0	550	725	0
0	550	750	0
0	550	775	0
0	550	800	0
0	550	825	0
0	550	850	0
0	550	875	0
0	550	900	0
0	550	925	0
0	550	950	0
0	550	975	0
0	550	1000	0
0	575	0	0
0	575	25	0
0	575	50	0
0	575	75	0
0	575	100	0
0	575	125	0
0	575	150	0
0	575	175	0
0	575	200	0
0	575	225	0
0	575	250	0
0	575	275	0
0	575	300	0
0	575	325	0
0	575	350	0
0	575	375	0
0	575	400	0
0	575	425	0
0	575	450	0
0	575	475	0
0	575	500	0
0	575	525	0
0	575	550	0
0	575	575	0
0	575	600	0
0	575	625	0
0	575	650	0
0	575	675	0
0	575	700	0
0	575	725	0
0	575	750	0
0	575	775	0
0	575	800	0
0	575	825	0
0	575	850	0
0	575	875	0
0	575	900	0
0	575	925	0
0	575	950	0
0	575	975	0
0	575	1000	0
0	600	0	0
0	600	25	0
0	600	50	0
0	600	75	0
0	600	100	0
0	600	125	0
0	600	150	0
0	600	175	0
0	600	200	0
0	600	225	0
0	600	250	0
0	600	275	0
0	600	300	0
0	600	325	0
0	600	350	0
0	600	375	0
0	600	400	0
0	600	425	0
0	600	450	0
0	600	475	0
0	600	500	0
0	600	525	0
0	600	550	0
0	600	575	0
0	600	600	0
0	600	625	0
0	600	650	0
0	600	675	0
0	600	700	0
0	600	725	0
0	600	750	0
0	600	775	0
0	600	800	0
0	600	825	0
0	600	850	0
0	600	875	0
0	600	900	0
0	600	925	0
0	600	950	0
0	600	975	0
0	600	1000	0
0	625	0	0
0	625	25	0
0	625	50	0
0	625	75	0
0	625	100	0
0	625	125	0
0	625	150	0
0	625	175	0
0	625	200	0
0	625	225	0
0	625	250	0
0	625	275	0
0	625	300	0
0	625	325	0
0	625	350	0
0	625	375	0
0	625	400	0
0	625	425	0
0	625	450	0
0	625	475	0
0	625	500	0
0	625	525	0
0	625	550	0
0	625	575	0
0	625	600	0
0	625	625	0
0	625	650	0
0	625	675	0
0	625	700	0
0	625	725	0
0	625	750	0
0	625	775	0
0	625	800	0
0	625	825	0
0	625	850	0
0	625	875	0
0	625	900	0
0	625	925	0
0	625	950	0
0	625	975	0
0	625	1000	0
0	650	0	0
0	650	25	0
0	650	50	0
0	650	75	0
0	650	100	0
0	650	125	0
0	650	150	0
0	650	175	0
0	650	200	0
0	650	225	0
0	650	250	0
0	650	275	0
0	650	300	0
0	650	325	0
0	650	350	0
0	650	375	0
0	650	400	0
0	650	425	0
0	650	450	0
0	650	475	0
0	650	500	0
0	650	525	0
0	650	550	0
0	650	575	0
0	650	600	0
0	650	625	0
0	650	650	0
0	650	675	0
0	650	700	0
0	650	725	0
0	650	750	0
0	650	775	0
0	650	800	0
0	650	825	0
0	650	850	0
0	650	875	0
0	650	900	0
0	650	925	0
0	650	950	0
0	650	975	0
0	650	1000	0
0	675	0	0
0	675	25	0
0	675	50	0
0	675	75	0
0	675	100	0
0	675	125	0
0	675	150	0
0	675	175	0
0	675	200	0
0	675	225	0
0	675	250	0
0	675	275	0
0	675	300	0
0	675	325	0
0	675	350	0
0	675	375	0
0	675	400	0
0	675	425	0
0	675	450	0
0	675	475	0
0	675	500	0
0	675	525	0
0	675	550	0
0	675	575	0
0	675	600	0
0	675	625	0
0	675	650	0
0	675	675	0
0	675	700	0
0	675	725	0
0	675	750	0
0	675	775	0
0	675	800	0
0	675	825	0
0	675	850	0
0	675	875	0
0	675	900	0
0	675	925	0
0	675	950	0
0	675	975	0
0	675	1000	0
0	700	0	0
0	700	25	0
0	700	50	0
0	700	75	0
0	700	100	0
0	700	125	0
0	700	150	0
0	700	175	0
0	700	200	0
0	700	225	0
0	700	250	0
0	700	275	0
0	700	300	0
0	700	325	0
0	700	350	0
0	700	375	0
0	700	400	0
0	700	425	0
0	700	450	0
0	700	475	0
0	700	500	0
0	700	525	0
0	700	550	0
0	700	575	0
0	700	600	0
0	700	625	0
0	700	650	0
0	700	675	0
0	700	700	0
0	700	725	0
0	700	750	0
0	700	775	0
0	700	800	0
0	700	825	0
0	700	850	0
0	700	875	0
0	700	900	0
0	700	925	0
0	700	950	0
0	700	975	0
0	700	1000	0
0	725	0	0
0	725	25	0
0	725	50	0
0	725	75	0
0	725	100	0
0	725	125	0
0	725	150	0
0	725	175	0
0	725	200	0
0	725	225	0
0	725	250	0
0	725	275	0
0	725	300	0
0	725	325	0
0	725	350	0
0	725	375	0
0	725	400	0
0	725	425	0
0	725	450	0
0	725	475	0
0	725	500	0
0	725	525	0
0	725	550	0
0	725	575	0
0	725	600	0
0	725	625	0
0	725	650	0
0	725	675	0
0	725	700	0
0	725	725	0
0	725	750	0
0	725	775	0
0	725	800	0
0	725	825	0
0	725	850	0
0	725	875	0
0	725	900	0
0	725	925	0
0	725	950	0
0	725	975	0
0	725	1000	0
0	750	0	0
0	750	25	0
0	750	50	0
0	750	75	0
0	750	100	0
0	750	125	0
0	750	150	0
0	750	175	0
0	750	200	0
0	750	225	0
0	750	250	0
0	750	275	0
0	750	300	0
0	750	325	0
0	750	350	0
0	750	375	0
0	750	400	0
0	750	425	0
0	750	450	0
0	750	475	0
0	750	500	0
0	750	525	0
0	750	550	0
0	750	575	0
0	750	600	0
0	750	625	0
0	750	650	0
0	750	675	0
0	750	700	0
0	750	725	0
0	750	750	0
0	750	775	0
0	750	800	0
0	750	825	0
0	750	850	0
0	750	875	0
0	750	900	0
0	750	925	0
0	750	950	0
0	750	975	0
0	750	1000	0
0	775	0	0
0	775	25	0
0	775	50	0
0	775	75	0
0	775	100	0
0	775	125	0
0	775	150	0
0	775	175	0
0	775	200	0
0	775	225	0
0	775	250	0
0	775	275	0
0	775	300	0
0	775	325	0
0	775	350	0
0	775	375	0
0	775	400	0
0	775	425	0
0	775	450	0
0	775	475	0
0	775	500	0
0	775	525	0
0	775	550	0
0	775	575	0
0	775	600	0
0	775	625	0
0	775	650	0
0	775	675	0
0	775	700	0
0	775	725	0
0	775	750	0
0	775	775	0
0	775	800	0
0	775	825	0
0	775	850	0
0	775	875	0
0	775	900	0
0	775	925	0
0	775	950	0
0	775	975	0
0	775	1000	0
0	800	0	0
0	800	25	0
0	800	50	0
0	800	75	0
0	800	100	0
0	800	125	0
0	800	150	0
0	800	175	0
0	800	200	0
0	800	225	0
0	800	250	0
0	800	275	0
0	800	300	0
0	800	325	0
0	800	350	0
0	800	375	0
0	800	400	0
0	800	425	0
0	800	450	0
0	800	475	0
0	800	500	0
0	800	525	0
0	800	550	0
0	800	575	0
0	800	600	0
0	800	625	0
0	800	650	0
0	800	675	0
0	800	700	0
0	800	725	0
0	800	750	0
0	800	775	0
0	800	800	0
0	800	825	0
0	800	850	0
0	800	875	0
0	800	900	0
0	800	925	0
0	800	950	0
0	800	975	0
0	800	1000	0
0	825	0	0
0	825	25	0
0	825	50	0
0	825	75	0
0	825	100	0
0	825	125	0
0	825	150	0
0	825	175	0
0	825	200	0
0	825	225	0
0	825	250	0
0	825	275	0
0	825	300	0
0	825	325	0
0	825	350	0
0	825	375	0
0	825	400	0
0	825	425	0
0	825	450	0
0	825	475	0
0	825	500	0
0	825	525	0
0	825	550	0
0	825	575	0
0	825	600	0
0	825	625	0
0	825	650	0
0	825	675	0
0	825	700	0
0	825	725	0
0	825	750	0
0	825	775	0
0	825	800	0
0	825	825	0
0	825	850	0
0	825	875	0
0	825	900	0
0	825	925	0
0	825	950	0
0	825	975	0
0	825	1000	0
0	850	0	0
0	850	25	0
0	850	50	0
0	850	75	0
0	850	100	0
0	850	125	0
0	850	150	0
0	850	175	0
0	850	200	0
0	850	225	0
0	850	250	0
0	850	275	0
0	850	300	0
0	850	325	0
0	850	350	0
0	850	375	0
0	850	400	0
0	850	425	0
0	850	450	0
0	850	475	0
0	850	500	0
0	850	525	0
0	850	550	0
0	850	575	0
0	850	600	0
0	850	625	0
0	850	650	0
0	850	675	0
0	850	700	0
0	850	725	0
0	850	750	0
0	850	775	0
0	850	800	0
0	850	825	0
0	850	850	0
0	850	875	0
0	850	900	0
0	850	925	0
0	850	950	0
0	850	975	0
0	850	1000	0
0	875	0	0
0	875	25	0
0	875	50	0
0	875	75	0
0	875	100	0
0	875	125	0
0	875	150	0
0	875	175	0
0	875	200	0
0	875	225	0
0	875	250	0
0	875	275	0
0	875	300	0
0	875	325	0
0	875	350	0
0	875	375	0
0	875	400	0
0	875	425	0
0	875	450	0
0	875	475	0
0	875	500	0
0	875	525	0
0	875	550	0
0	875	575	0
0	875	600	0
0	875	625	0
0	875	650	0
0	875	675	0
0	875	700	0
0	875	725	0
0	875	750	0
0	875	775	0
0	875	800	0
0	875	825	0
0	875	850	0
0	875	875	0
0	875	900	0
0	875	925	0
0	875	950	0
0	875	975	0
0	875	1000	0
0	900	0	0
0	900	25	0
0	900	50	0
0	900	75	0
0	900	100	0
0	900	125	0
0	900	150	0
0	900	175	0
0	900	200	0
0	900	225	0
0	900	250	0
0	900	275	0
0	900	300	0
0	900	325	0
0	900	350	0
0	900	375	0
0	900	400	0
0	900	425	0
0	900	450	0
0	900	475	0
0	900	500	0
0	900	525	0
0	900	550	0
0	900	575	0
0	900	600	0
0	900	625	0
0	900	650	0
0	900	675	0
0	900	700	0
0	900	725	0
0	900	750	0
0	900	775	0
0	900	800	0
0	900	825	0
0	900	850	0
0	900	875	0
0	900	900	0
0	900	925	0
0	900	950	0
0	900	975	0
0	900	1000	0
0	925	0	0
0	925	25	0
0	925	50	0
0	925	75	0
0	925	100	0
0	925	125	0
0	925	150	0
0	925	175	0
0	925	200	0
0	925	225	0
0	925	250	0
0	925	275	0
0	925	300	0
0	925	325	0
0	925	350	0
0	925	375	0
0	925	400	0
0	925	425	0
0	925	450	0
0	925	475	0
0	925	500	0
0	925	525	0
0	925	550	0
0	925	575	0
0	925	600	0
0	925	625	0
0	925	650	0
0	925	675	0
0	925	700	0
0	925	725	0
0	925	750	0
0	925	775	0
0	925	800	0
0	925	825	0
0	925	850	0
0	925	875	0
0	925	900	0
0	925	925	0
0	925	950	0
0	925	975	0
0	925	1000	0
0	950	0	0
0	950	25	0
0	950	50	0
0	950	75	0
0	950	100	0
0	950	125	0
0	950	150	0
0	950	175	0
0	950	200	0
0	950	225	0
0	950	250	0
0	950	275	0
0	950	300	0
0	950	325	0
0	950	350	0
0	950	375	0
0	950	400	0
0	950	425	0
0	950	450	0
0	950	475	0
0	950	500	0
0	950	525	0
0	950	550	0
0	950	575	0
0	950	600	0
0	950	625	0
0	950	650	0
0	950	675	0
0	950	700	0
0	950	725	0
0	950	750	0
0	950	775	0
0	950	800	0
0	950	825	0
0	950	850	0
0	950	875	0
0	950	900	0
0	950	925	0
0	950	950	0
0	950	975	0
0	950	1000	0
0	975	0	0
0	975	25	0
0	975	50	0
0	975	75	0
0	975	100	0
0	975	125	0
0	975	150	0
0	975	175	0
0	975	200	0
0	975	225	0
0	975	250	0
0	975	275	0
0	975	300	0
0	975	325	0
0	975	350	0
0	975	375	0
0	975	400	0
0	975	425	0
0	975	450	0
0	975	475	0
0	975	500	0
0	975	525	0
0	975	550	0
0	975	575	0
0	975	600	0
0	975	625	0
0	975	650	0
0	975	675	0
0	975	700	0
0	975	725	0
0	975	750	0
0	975	775	0
0	975	800	0
0	975	825	0
0	975	850	0
0	975	875	0
0	975	900	0
0	975	925	0
0	975	950	0
0	975	975	0
0	975	1000	0
0	1000	0	0
0	1000	25	0
0	1000	50	0
0	1000	75	0
0	1000	100	0
0	1000	125	0
0	1000	150	0
0	1000	175	0
0	1000	200	0
0	1000	225	0
0	1000	250	0
0	1000	275	0
0	1000	300	0
0	1000	325	0
0	1000	350	0
0	1000	375	0
0	1000	400	0
0	1000	425	0
0	1000	450	0
0	1000	475	0
0	1000	500	0
0	1000	525	0
0	1000	550	0
0	1000	575	0
0	1000	600	0
0	1000	625	0
0	1000	650	0
0	1000	675	0
0	1000	700	0
0	1000	725	0
0	1000	750	0
0	1000	775	0
0	1000	800	0
0	1000	825	0
0	1000	850	0
0	1000	875	0
0	1000	900	0
0	1000	925	0
0	1000	950	0
0	1000	975	0
0	1000	1000	0
25	0	0	0
25	0	25	0
25	0	50	0
25	0	75	0
25	0	100	0
25	0	125	0
25	0	150	0
25	0	175	0
25	0	200	0
25	0	225	0
25	0	250	0
25	0	275	0
25	0	300	0
25	0	325	0
25	0	350	0
25	0	375	0
25	0	400	0
25	0	425	0
25	0	450	0
25	0	475	0
25	0	500	0
25	0	525	0
25	0	550	0
25	0	575	0
25	0	600	0
25	0	625	0
25	0	650	0
25	0	675	0
25	0	700	0
25	0	725	0
25	0	750	0
25	0	775	0
25	0	800	0
25	0	825	0
25	0	850	0
25	0	875	0
25	0	900	0
25	0	925	0
25	0	950	0
25	0	975	0
25	0	1000	0
25	25	0	0
25	25	25	0.798158
25	25	50	1.35803
25	25	75	1.74591
25	25	100	2.0156
25	25	125	2.20703
25	25	150	2.34741
25	25	175	2.45412
25	25	200	2.51681
25	25	225	2.45302
25	25	250	2.40359
25	25	275	2.36416
25	25	300	2.33197
25	25	325	2.30519
25	25	350	2.28257
25	25	375	2.26321
25	25	400	2.24645
25	25	425	2.23179
25	25	450	2.21889
25	25	475	2.20742
25	25	500	2.19717
25	25	525	2.18796
25	25	550	2.17963
25	25	575	2.17206
25	25	600	2.16515
25	25	625	2.15883
25	25	650	2.15301
25	25	675	2.14765
25	25	700	2.14268
25	25	725	2.13807
25	25	750	2.13378
25	25	775	2.12978
25	25	800	2.12604
25	25	825	2.12253
25	25	850	2.11924
25	25	875	2.11615
25	25	900	2.11323
25	25	925	2.11047
25	25	950	2.10786
25	25	975	2.1054
25	25	1000	2.10305
25	50	0	0
25	50	25	1.38709
25	50	50	2.3484
25	50	75	2.99932
25	50	100	3.43729
25	50	125	3.73638
25	50	150	3.94747
25	50	175	4.10269
25	50	200	4.1919
25	50	225	4.10219
25	50	250	4.03186
25	50	275	3.97521
25	50	300	3.92861
25	50	325	3.88961
25	50	350	3.85648
25	50	375	3.828
25	50	400	3.80326
25	50	425	3.78156
25	50	450	3.76239
25	50	475	3.74532
25	50	500	3.73004
25	50	525	3.71626
25	50	550	3.70379
25	50	575	3.69244
25	50	600	3.68207
25	50	625	3.67256
25	50	650	3.6638
25	50	675	3.65572
25	50	700	3.64824
25	50	725	3.64128
25	50	750	3.6348
25	50	775	3.62875
25	50	800	3.62309
25	50	825	3.61779
25	50	850	3.6128
25	50	875	3.6081
25	50	900	3.60368
25	50	925	3.59949
25	50	950	3.59554
25	50	975	3.59179
25	50	1000	3.58823
25	75	0	0
25	75	25	1.83966
25	75	50	3.09992
25	75	75	3.93465
25	75	100	4.47847
25	75	125	4.83561
25	75	150	5.07797
25	75	175	5.25038
25	75	200	5.34737
25	75	225	5.25067
25	75	250	5.17395
25	75	275	5.11159
25	75	300	5.05988
25	75	325	5.01632
25	75	350	4.97914
25	75	375	4.94705
25	75	400	4.91905
25	75	425	4.89442
25	75	450	4.87259
25	75	475	4.85311
25	75	500	4.83562
25	75	525	4.81985
25	75	550	4.80552
25	75	575	4.79247
25	75	600	4.78053
25	75	625	4.76957
25	75	650	4.75947
25	75	675	4.75012
25	75	700	4.74147
25	75	725	4.73342
25	75	750	4.72591
25	75	775	4.7189
25	75	800	4.71233
25	75	825	4.70617
25	75	850	4.70038
25	75	875	4.69492
25	75	900	4.68977
25	75	925	4.68491
25	75	950	4.6803
25	75	975	4.67593
25	75	1000	4.67179
25	100	0	0
25	100	25	2.19871
25	100	50	3.68892
25	100	75	4.65598
25	100	100	5.267
25	100	125	5.65336
25	100	150	5.9057
25	100	175	6.07967
25	100	200	6.17571
25	100	225	6.08051
25	100	250	6.00425
25	100	275	5.94172
25	100	300	5.88953
25	100	325	5.84528
25	100	350	5.80735
25	100	375	5.77442
25	100	400	5.74562
25	100	425	5.72021
25	100	450	5.69762
25	100	475	5.67741
25	100	500	5.65924
25	100	525	5.6428
25	100	550	5.62786
25	100	575	5.61424
25	100	600	5.60175
25	100	625	5.59026
25	100	650	5.57967
25	100	675	5.56988
25	100	700	5.56078
25	100	725	5.55231
25	100	750	5.54441
25	100	775	5.53702
25	100	800	5.5301
25	100	825	5.52361
25	100	850	5.5175
25	100	875	5.51173
25	100	900	5.50629
25	100	925	5.50115
25	100	950	5.49628
25	100	975	5.49166
25	100	1000	5.48728
25	125	0	0
25	125	25	2.49091
25	125	50	4.16293
25	125	75	5.22791
25	125	100	5.8819
25	125	125	6.28086
25	125	150	6.53213
25	125	175	6.70053
25	125	200	6.79206
25	125	225	6.7017
25	125	250	6.62879
25	125	275	6.56859
25	125	300	6.51799
25	125	325	6.47491
25	125	350	6.43775
25	125	375	6.40542
25	125	400	6.37704
25	125	425	6.3519
25	125	450	6.32952
25	125	475	6.30946
25	125	500	6.29138
25	125	525	6.27499
25	125	550	6.26007
25	125	575	6.24644
25	125	600	6.23393
25	125	625	6.22242
25	125	650	6.21179
25	125	675	6.20196
25	125	700	6.1928
25	125	725	6.1843
25	125	750	6.17634
25	125	775	6.1689
25	125	800	6.16191
25	125	825	6.15536
25	125	850	6.14919
25	125	875	6.14337
25	125	900	6.13787
25	125	925	6.13267
25	125	950	6.12775
25	125	975	6.12308
25	125	1000	6.11864
25	150	0	0
25	150	25	2.73364
25	150	50	4.55277
25	150	75	5.69203
25	150	100	6.37357
25	150	125	6.77564
25	150	150	7.02045
25	150	175	7.18045
25	150	200	7.26638
25	150	225	7.18182
25	150	250	7.11321
25	150	275	7.05623
25	150	300	7.0081
25	150	325	6.96693
25	150	350	6.93131
25	150	375	6.90016
25	150	400	6.87274
25	150	425	6.84842
25	150	450	6.82669
25	150	475	6.80718
25	150	500	6.78956
25	150	525	6.77357
25	150	550	6.759
25	150	575	6.74566
25	150	600	6.7334
25	150	625	6.72213
25	150	650	6.71168
25	150	675	6.70202
25	150	700	6.69303
25	150	725	6.68464
25	150	750	6.67682
25	150	775	6.66947
25	150	800	6.6626
25	150	825	6.65613
25	150	850	6.65005
25	150	875	6.64429
25	150	900	6.63886
25	150	925	6.63372
25	150	950	6.62887
25	150	975	6.62424
25	150	1000	6.61986
25	175	0	0
25	175	25	2.93871
25	175	50	4.8792
25	175	75	6.07609
25	175	100	6.77517
25	175	125	7.17498
25	175	150	7.41097
25	175	175	7.56186
25	175	200	7.6422
25	175	225	7.56332
25	175	250	7.4991
25	175	275	7.44556
25	175	300	7.40014
25	175	325	7.36112
25	175	350	7.32724
25	175	375	7.29753
25	175	400	7.27132
25	175	425	7.24799
25	175	450	7.22713
25	175	475	7.20835
25	175	500	7.19136
25	175	525	7.17591
25	175	550	7.16183
25	175	575	7.14894
25	175	600	7.13707
25	175	625	7.12613
25	175	650	7.11599
25	175	675	7.10659
25	175	700	7.09784
25	175	725	7.0897
[truncated: 66,951 more rows]
