# Supplementary material for: Non-linearity of Metabolic Pathways Critically Influences the Choice of Machine Learning Model
Source: Front Artif Intell. 2022 Jun 10;5:744755. doi: 10.3389/frai.2022.744755 (PMC9226554; doi:10.3389/frai.2022.744755)
Supplement: Supplementary file 4 [file Table_3.XLSX]

## Sheet: Dataset1_1671_Sample_Function_D
TryR (mU)	TXN (mU)	TXNPx (mU)	J (nmol·min-1)
25	47.6	112.6	2.16031
26	88	179	2.69536
28	51.7	141.6	2.87708
30	53.3	123	3.09102
31	88	179	3.82096
40	88	179	5.44658
40	94.7	205.6	5.63746
42	31.9	166.3	3.49036
45	88	179	6.14293
47	88	179	6.38520
52	88	179	6.91195
54	66.8	65.5	1.11232
54	88	179	7.09462
58	90.9	76.8	2.79701
58	88	179	7.41894
59	88	179	7.49233
60	98.3	152.7	7.40529
62	25.3	170.2	3.11290
63	88	179	7.75909
68	70.5	113.5	5.17005
74	7.9	123.6	0.86127
79	22.4	149.4	2.63108
81	94.1	93.3	4.73100
81	88	179	8.57953
82	83	148.5	7.48772
85	23.5	84.9	1.45118
89	88	179	8.81566
93	88	179	8.91458
94	88	179	8.93763
95	53.9	103.9	3.97088
100	88	179	9.06350
101	88	179	9.08259
102	88	179	9.10119
105	88	179	9.15419
107	88	179	9.18734
109	88	179	9.21885
110	88	179	9.23403
113	50.1	126.6	4.73165
118	101	155.8	9.36906
122	88	179	9.39003
125	45.3	192	5.74591
126	88	179	9.43285
127	88	179	9.44295
134	88	179	9.50740
137	88	179	9.53199
141	44.5	92.9	2.91306
145	88	179	9.58995
149	88	179	9.61524
152	73.5	186.4	8.58508
152	88	179	9.63279
153	77.5	212	9.54800
163	88	179	9.68813
173	93.5	175.5	10.05516
174	88	179	9.73193
176	36.1	183.5	4.62795
177	70.9	155.6	7.50201
182	88	179	9.75812
183	44.2	133	4.50763
184	1.6	97	0.14157
188	88	179	9.77522
193	82.1	189.2	9.57762
197	59.2	198.7	7.48448
203	16.5	186.5	2.23402
208	88	179	9.82015
209	55.9	82.7	2.70062
223	15.1	133.3	1.70911
223	88	179	9.84496
225	88	179	9.84783
227	88	179	9.85062
229	48.4	216.1	6.51376
231	88	179	9.85593
233	21	141	2.42353
234	88	179	9.85972
235	0.8	94.2	0.06838
237	3.4	174.5	0.46204
241	18.6	126.4	1.99716
244	75.3	64.8	1.12289
245	88	179	9.87225
247	88	179	9.87433
248	88	179	9.87534
250	88	179	9.87733
254	87.3	209.3	10.72592
256	88	179	9.88299
259	88	179	9.88566
262	88	179	9.88822
264	0	179	0.00000
264	0.3	179	0.04151
264	88	57.6	0.06093
264	0.5	179	0.06915
264	88	57.7	0.07785
264	0.7	179	0.09676
264	0.8	179	0.11055
264	0.9	179	0.12435
264	88	58	0.12848
264	1	179	0.13813
264	1.2	179	0.16568
264	88	58.3	0.17888
264	1.3	179	0.17944
264	88	58.8	0.26238
264	2.1	179	0.28933
264	88	59	0.29561
264	2.2	179	0.30303
264	2.3	179	0.31673
264	88	59.2	0.32873
264	2.4	179	0.33043
264	2.6	179	0.35780
264	88	59.4	0.36176
264	2.9	179	0.39880
264	88	59.7	0.41111
264	3	179	0.41245
264	3.3	179	0.45338
264	88	60.1	0.47656
264	3.6	179	0.49425
264	3.8	179	0.52147
264	4	179	0.54865
264	4.1	179	0.56224
264	4.2	179	0.57582
264	4.4	179	0.60296
264	88	61.1	0.63849
264	4.7	179	0.64361
264	5	179	0.68421
264	5.1	179	0.69774
264	5.2	179	0.71125
264	5.3	179	0.72476
264	5.4	179	0.73826
264	88	61.9	0.76629
264	5.7	179	0.77873
264	5.9	179	0.80567
264	88	62.7	0.89255
264	6.6	179	0.89978
264	6.7	179	0.91320
264	88	62.9	0.92388
264	7	179	0.95342
264	88	63.1	0.95512
264	7.1	179	0.96682
264	88	63.4	1.00179
264	7.4	179	1.00696
264	8.1	179	1.10040
264	8.2	179	1.11373
264	88	64.2	1.12524
264	8.6	179	1.16696
264	88	64.5	1.17115
264	88	64.7	1.20164
264	8.9	179	1.20682
264	9	179	1.22009
264	9.1	179	1.23336
264	88	65	1.24720
264	9.3	179	1.25987
264	9.5	179	1.28636
264	9.7	179	1.31283
264	9.8	179	1.32605
264	10	179	1.35248
264	88	65.7	1.35272
264	10.1	179	1.36568
264	88	65.8	1.36771
264	10.4	179	1.40526
264	10.5	179	1.41844
264	88	66.2	1.42742
264	10.7	179	1.44477
264	88	66.5	1.47196
264	88	66.6	1.48677
264	11.2	179	1.51051
264	88	66.9	1.53105
264	11.5	179	1.54988
264	11.6	179	1.56299
264	11.7	179	1.57609
264	12	179	1.61537
264	12.1	179	1.62844
264	12.2	179	1.64152
264	12.4	179	1.66764
264	88	67.9	1.67721
264	88	68.1	1.70618
264	12.7	179	1.70678
264	12.8	179	1.71982
264	12.9	179	1.73285
264	88	68.3	1.73506
264	88	68.5	1.76386
264	13.3	179	1.78490
264	13.4	179	1.79790
264	13.5	179	1.81089
264	88	69	1.83547
264	88	69.1	1.84973
264	13.8	179	1.84982
264	13.9	179	1.86279
264	88	69.2	1.86397
264	14.1	179	1.88870
264	88	69.5	1.90655
264	14.5	179	1.94045
264	88	69.8	1.94894
264	14.7	179	1.96629
264	14.8	179	1.97920
264	88	182.4	10.00687
264	89.4	179	10.01379
264	88	182.9	10.02373
264	89.6	179	10.03142
264	88	183.3	10.03717
264	89.7	179	10.04023
264	88	183.5	10.04387
264	88	183.6	10.04721
264	89.8	179	10.04903
264	88	183.7	10.05055
264	88	184	10.06055
264	88	184.4	10.07384
264	88	185	10.09367
264	88	185.2	10.10025
264	90.4	179	10.10174
264	90.5	179	10.11051
264	90.6	179	10.11927
264	88	186.2	10.13298
264	90.8	179	10.13678
264	88	186.6	10.14598
264	91	179	10.15428
264	91.1	179	10.16302
264	88	187.2	10.16538
264	88	187.3	10.16860
264	91.2	179	10.17175
264	91.3	179	10.18048
264	88	187.8	10.18467
264	88	187.9	10.18787
264	91.4	179	10.18921
264	88	188	10.19107
264	88	188.2	10.19746
264	91.5	179	10.19793
264	88	188.4	10.20384
264	91.7	179	10.21536
264	88	189.1	10.22607
264	91.9	179	10.23277
264	92.2	179	10.25885
264	92.4	179	10.27621
264	88	190.8	10.27943
264	88	190.9	10.28254
264	88	191.3	10.29495
264	88	191.4	10.29805
264	88	191.5	10.30114
264	88	191.6	10.30423
264	88	192	10.31656
264	88	192.1	10.31964
264	93.1	179	10.33683
264	93.4	179	10.36275
264	88	193.9	10.37449
264	88	194	10.37751
264	93.6	179	10.38000
264	93.7	179	10.38861
264	88	194.5	10.39256
264	88	194.6	10.39557
264	93.9	179	10.40584
264	94.1	179	10.42304
264	88	195.6	10.42543
264	88	195.7	10.42840
264	88	195.8	10.43137
264	94.3	179	10.44023
264	88	196.4	10.44912
264	88	196.5	10.45206
264	88	196.6	10.45501
264	94.5	179	10.45739
264	88	197.5	10.48139
264	94.8	179	10.48311
264	88	197.9	10.49305
264	95	179	10.50023
264	88	198.2	10.50176
264	95.1	179	10.50878
264	88	198.6	10.51334
264	95.2	179	10.51733
264	95.3	179	10.52588
264	88	199.3	10.53349
264	88	199.4	10.53636
264	88	199.8	10.54781
264	95.6	179	10.55148
264	88	200.3	10.56206
264	88	200.4	10.56490
264	95.8	179	10.56853
264	88	201.1	10.58472
264	96	179	10.58555
264	88	201.3	10.59035
264	88	202.1	10.61280
264	88	202.2	10.61560
264	96.4	179	10.61956
264	88	202.5	10.62397
264	88	202.7	10.62953
264	88	202.9	10.63509
264	96.6	179	10.63653
264	88	203.1	10.64063
264	88	203.3	10.64617
264	88	203.5	10.65169
264	96.8	179	10.65348
264	88	203.9	10.66271
264	97	179	10.67042
264	88	204.3	10.67369
264	97.1	179	10.67888
264	97.2	179	10.68734
264	88	205.1	10.69552
264	97.3	179	10.69579
264	88	205.2	10.69824
264	88	206.9	10.74407
264	97.9	179	10.74640
264	88	207.2	10.75209
264	88	207.3	10.75475
264	98.2	179	10.77165
264	98.5	179	10.79685
264	88	209.2	10.80496
264	98.7	179	10.81363
264	88	209.8	10.82063
264	98.8	179	10.82202
264	88	209.9	10.82324
264	99	179	10.83877
264	99.1	179	10.84714
264	99.5	179	10.88057
264	88	213	10.90282
264	88	213.1	10.90535
264	99.8	179	10.90560
264	88	213.4	10.91293
264	99.9	179	10.91393
264	88	213.8	10.92300
264	88	214	10.92803
264	100.1	179	10.93058
264	88	214.5	10.94055
264	100.3	179	10.94722
264	88	215.3	10.96046
264	100.6	179	10.97214
264	100.7	179	10.98043
264	100.8	179	10.98873
264	101.1	179	11.01358
264	88	217.6	11.01694
264	88	217.7	11.01937
264	101.2	179	11.02185
264	101.3	179	11.03012
264	88	218.2	11.03149
264	88	218.4	11.03632
264	101.4	179	11.03839
264	101.5	179	11.04665
264	101.8	179	11.07140
264	102	179	11.08788
264	15	179	2.00501
264	88	70.3	2.01917
264	15.2	179	2.03078
264	15.5	179	2.06940
264	15.6	179	2.08226
264	88	71	2.11660
264	15.9	179	2.12081
264	16.2	179	2.15930
264	16.4	179	2.18492
264	88	71.5	2.18558
264	88	71.6	2.19931
264	16.6	179	2.21053
264	16.7	179	2.22332
264	16.8	179	2.23611
264	17	179	2.26166
264	88	72.1	2.26766
264	17.1	179	2.27443
264	88	72.2	2.28127
264	17.2	179	2.28719
264	88	72.3	2.29486
264	17.3	179	2.29994
264	88	72.4	2.30843
264	17.4	179	2.31269
264	88	72.5	2.32198
264	17.5	179	2.32544
264	88	72.7	2.34902
264	17.7	179	2.35090
264	88	72.8	2.36251
264	88	72.9	2.37597
264	18.1	179	2.40177
264	88	73.3	2.42964
264	18.8	179	2.49054
264	19.1	179	2.52849
264	19.2	179	2.54113
264	88	74.3	2.56242
264	19.5	179	2.57901
264	88	74.5	2.58874
264	19.6	179	2.59162
264	19.9	179	2.62943
264	20.2	179	2.66718
264	88	75.3	2.69323
264	20.8	179	2.74252
264	20.9	179	2.75505
264	21	179	2.76758
264	88	75.9	2.77078
264	21.1	179	2.78010
264	21.2	179	2.79262
264	88	76.1	2.79648
264	21.4	179	2.81763
264	88	76.3	2.82210
264	88	76.8	2.88582
264	22.2	179	2.91745
264	88	77.2	2.93646
264	88	77.3	2.94907
264	22.5	179	2.95478
264	88	77.7	2.99933
264	22.9	179	3.00447
264	88	77.8	3.01184
264	23	179	3.01687
264	88	78	3.03683
264	23.2	179	3.04167
264	23.3	179	3.05406
264	88	78.2	3.06173
264	88	78.3	3.07416
264	23.6	179	3.09119
264	23.7	179	3.10355
264	88	78.6	3.11132
264	23.8	179	3.11591
264	23.9	179	3.12826
264	88	78.8	3.13601
264	88	78.9	3.14833
264	24.1	179	3.15295
264	88	79	3.16062
264	24.4	179	3.18994
264	24.7	179	3.22687
264	24.8	179	3.23917
264	24.9	179	3.25146
264	25.1	179	3.27602
264	25.3	179	3.30057
264	25.4	179	3.31283
264	88	80.3	3.31884
264	25.6	179	3.33734
264	88	80.5	3.34291
264	26	179	3.38628
264	26.3	179	3.42292
264	26.5	179	3.44732
264	26.7	179	3.47169
264	88	81.7	3.48586
264	27	179	3.50821
264	27.1	179	3.52037
264	88	82	3.52120
264	27.2	179	3.53252
264	88	82.2	3.54468
264	88	82.3	3.55639
264	27.4	179	3.55681
264	27.5	179	3.56895
264	88	82.6	3.59142
264	27.9	179	3.61743
264	28	179	3.62954
264	88	83.2	3.66102
264	88	83.4	3.68409
264	88	83.5	3.69559
264	88	83.9	3.74145
264	88	84	3.75288
264	29.1	179	3.76232
264	29.2	179	3.77435
264	88	84.2	3.77567
264	29.4	179	3.79841
264	29.6	179	3.82244
264	29.7	179	3.83444
264	88	85.4	3.91105
264	30.5	179	3.93027
264	88	85.6	3.93338
264	30.6	179	3.94222
264	30.7	179	3.95417
264	88	86.2	3.99999
264	88	86.4	4.02206
264	31.3	179	4.02572
264	31.4	179	4.03763
264	31.5	179	4.04953
264	31.6	179	4.06142
264	88	86.8	4.06601
264	31.9	179	4.09706
264	32	179	4.10893
264	88	87.2	4.10971
264	32.1	179	4.12079
264	32.2	179	4.13265
264	88	87.7	4.16398
264	88	87.9	4.18557
264	32.7	179	4.19185
264	32.8	179	4.20368
264	33	179	4.22730
264	33.1	179	4.23911
264	88	88.5	4.24999
264	33.2	179	4.25091
264	33.3	179	4.26270
264	88	88.7	4.27133
264	33.4	179	4.27449
264	88	88.8	4.28198
264	33.5	179	4.28627
264	88	88.9	4.29262
264	33.6	179	4.29804
264	33.9	179	4.33334
264	34	179	4.34509
264	34.1	179	4.35683
264	88	89.7	4.37714
264	34.3	179	4.38031
264	34.4	179	4.39204
264	34.5	179	4.40376
264	88	90.1	4.41904
264	34.7	179	4.42719
264	88	90.2	4.42948
264	34.8	179	4.43889
264	35	179	4.46229
264	35.3	179	4.49733
264	35.5	179	4.52067
264	35.8	179	4.55563
264	36	179	4.57891
264	88	91.7	4.58423
264	88	92.1	4.62494
264	36.4	179	4.62539
264	36.5	179	4.63700
264	36.6	179	4.64860
264	88	92.4	4.65531
264	36.7	179	4.66019
264	88	92.6	4.67549
264	36.9	179	4.68336
264	37	179	4.69494
264	88	92.8	4.69561
264	37.3	179	4.72964
264	37.6	179	4.76429
264	37.8	179	4.78735
264	38	179	4.81040
264	38.2	179	4.83342
264	38.5	179	4.86791
264	88	94.6	4.87413
264	38.6	179	4.87940
264	38.7	179	4.89088
264	38.8	179	4.90235
264	88	94.9	4.90344
264	38.9	179	4.91382
264	88	95.1	4.92291
264	39	179	4.92528
264	88	95.2	4.93263
264	39.5	179	4.98251
264	39.7	179	5.00536
264	40	179	5.03959
264	88	96.5	5.05766
264	40.4	179	5.08515
264	40.8	179	5.13062
264	88	97.4	5.14289
264	88	97.5	5.15229
264	88	97.6	5.16168
264	41.2	179	5.17600
264	41.5	179	5.20998
264	88	98.2	5.21774
264	88	98.3	5.22703
264	88	98.4	5.23632
264	88	98.5	5.24559
264	42.1	179	5.27777
264	42.2	179	5.28905
264	42.3	179	5.30032
264	42.4	179	5.31159
264	42.6	179	5.33411
264	88	99.6	5.34671
264	42.9	179	5.36785
264	43	179	5.37908
264	88	100	5.38310
264	43.1	179	5.39031
264	43.2	179	5.40153
264	43.3	179	5.41275
264	88	100.4	5.41928
264	43.4	179	5.42396
264	88	100.9	5.46423
264	44	179	5.49111
264	44.3	179	5.52461
264	88	101.8	5.54434
264	44.6	179	5.55805
264	88	102	5.56201
264	88	102.1	5.57082
264	45.3	179	5.63590
264	45.5	179	5.65809
264	45.6	179	5.66918
264	45.7	179	5.68026
264	88	103.5	5.69295
264	88	103.6	5.70159
264	45.9	179	5.70241
264	88	103.8	5.71882
264	46.1	179	5.72453
264	46.9	179	5.81280
264	88	105.1	5.82967
264	47.1	179	5.83482
264	47.2	179	5.84581
264	47.4	179	5.86779
264	47.5	179	5.87877
264	88	105.8	5.88854
264	47.6	179	5.88975
264	47.8	179	5.91168
264	48	179	5.93359
264	48.1	179	5.94454
264	48.2	179	5.95548
264	48.3	179	5.96642
264	48.4	179	5.97735
264	88	107.2	6.00459
264	88	107.3	6.01280
264	88	107.5	6.02918
264	48.9	179	6.03192
264	88	107.6	6.03735
264	49	179	6.04282
264	88	107.7	6.04551
264	49.2	179	6.06460
264	49.3	179	6.07548
264	88	108.2	6.08614
264	49.4	179	6.08635
264	49.5	179	6.09722
264	49.6	179	6.10809
264	49.7	179	6.11895
264	49.9	179	6.14065
264	50.1	179	6.16232
264	50.3	179	6.18398
264	50.8	179	6.23803
264	50.9	179	6.24882
264	88	110.7	6.28523
264	88	111	6.30867
264	51.5	179	6.31346
264	51.6	179	6.32421
264	51.9	179	6.35644
264	52.1	179	6.37790
264	88	111.9	6.37842
264	88	112	6.38612
264	52.2	179	6.38862
264	52.7	179	6.44214
264	88	112.8	6.44734
264	52.8	179	6.45283
264	88	113	6.46254
264	52.9	179	6.46351
264	53.2	179	6.49553
264	88	113.5	6.50037
264	53.3	179	6.50619
264	88	113.6	6.50791
264	53.4	179	6.51684
264	53.5	179	6.52749
264	53.6	179	6.53814
264	53.8	179	6.55941
264	88	114.4	6.56783
264	54	179	6.58066
264	88	114.7	6.59014
264	88	114.9	6.60496
264	88	115	6.61236
264	54.3	179	6.61250
264	88	115.1	6.61975
264	54.4	179	6.62310
264	54.6	179	6.64428
264	88	115.5	6.64919
264	54.7	179	6.65487
264	54.8	179	6.66545
264	88	115.9	6.67849
264	55.2	179	6.70771
264	55.3	179	6.71826
264	88	116.5	6.72214
264	55.5	179	6.73935
264	88	116.8	6.74383
264	55.6	179	6.74988
264	55.8	179	6.77094
264	56	179	6.79197
264	56.2	179	6.81298
264	56.3	179	6.82348
264	88	118.1	6.83686
264	56.5	179	6.84446
264	88	118.4	6.85811
264	56.7	179	6.86542
264	88	118.8	6.88630
264	57.2	179	6.91772
264	88	119.3	6.92134
264	57.3	179	6.92816
264	88	119.4	6.92832
264	57.7	179	6.96989
264	57.8	179	6.98030
264	88	120.6	7.01138
264	88	120.7	7.01824
264	58.2	179	7.02192
264	58.3	179	7.03231
264	88	121.1	7.04560
264	58.7	179	7.07382
264	58.8	179	7.08418
264	58.9	179	7.09454
264	88	121.9	7.09990
264	59.1	179	7.11524
264	59.2	179	7.12558
264	88	122.8	7.16033
264	59.7	179	7.17721
264	59.8	179	7.18752
264	88	123.4	7.20022
264	60	179	7.20813
264	60.1	179	7.21842
264	60.3	179	7.23899
264	60.4	179	7.24927
264	60.5	179	7.25954
264	60.6	179	7.26981
264	60.7	179	7.28007
264	88	124.7	7.28561
264	60.8	179	7.29033
264	61	179	7.31083
264	88	125.2	7.31808
264	88	125.5	7.33746
264	61.4	179	7.35176
264	61.5	179	7.36198
264	61.8	179	7.39261
264	88	126.4	7.39516
264	61.9	179	7.40281
264	62.1	179	7.42319
264	88	126.9	7.42694
264	62.2	179	7.43337
264	62.3	179	7.44355
264	62.5	179	7.46389
264	88	127.5	7.46480
264	62.7	179	7.48420
264	62.9	179	7.50450
264	88	128.4	7.52106
264	63.1	179	7.52478
264	63.2	179	7.53491
264	88	129.1	7.56437
264	63.5	179	7.56527
264	63.6	179	7.57538
264	63.7	179	7.58548
264	88	129.5	7.58896
264	88	129.6	7.59508
264	63.8	179	7.59558
264	63.9	179	7.60567
264	88	129.9	7.61342
264	88	130.2	7.63168
264	88	130.3	7.63775
264	64.5	179	7.66612
264	88	130.8	7.66801
264	88	130.9	7.67403
264	64.6	179	7.67618
264	88	131.1	7.68607
264	64.7	179	7.68623
264	64.8	179	7.69628
264	64.9	179	7.70632
264	65	179	7.71635
264	65.1	179	7.72638
264	88	131.8	7.72795
264	65.2	179	7.73641
264	65.3	179	7.74643
264	65.4	179	7.75644
264	88	132.6	7.77537
264	65.6	179	7.77646
264	88	132.7	7.78126
264	65.7	179	7.78646
264	65.9	179	7.80644
264	66	179	7.81642
264	88	134.1	7.86303
264	66.5	179	7.86626
264	88	134.2	7.86881
264	66.6	179	7.87621
264	88	134.5	7.88613
264	88	134.7	7.89764
264	67	179	7.91597
264	88	135.3	7.93200
264	67.2	179	7.93582
264	67.3	179	7.94574
264	67.4	179	7.95565
264	67.5	179	7.96555
264	67.6	179	7.97545
264	88	136.1	7.97742
264	67.7	179	7.98535
264	67.9	179	8.00512
264	88	136.9	8.02240
264	88	137.2	8.03916
264	88	137.7	8.06695
264	68.6	179	8.07418
264	88	137.9	8.07801
264	68.8	179	8.09386
264	69.4	179	8.15278
264	69.5	179	8.16258
264	88	139.7	8.17644
264	88	139.9	8.18725
264	69.8	179	8.19196
264	88	140	8.19264
264	88	140.2	8.20341
264	70	179	8.21152
264	70.1	179	8.22129
264	70.2	179	8.23106
264	88	140.8	8.23555
264	70.3	179	8.24082
264	70.5	179	8.26033
264	70.8	179	8.28955
264	70.9	179	8.29928
264	88	142.2	8.30967
264	88	142.3	8.31492
264	71.1	179	8.31873
264	71.2	179	8.32845
264	71.3	179	8.33816
264	88	142.8	8.34106
264	88	143	8.35147
264	88	143.2	8.36186
264	71.6	179	8.36726
264	88	143.4	8.37222
264	71.7	179	8.37695
264	88	143.5	8.37740
264	88	143.8	8.39288
264	71.9	179	8.39631
264	88	144.1	8.40830
264	88	144.2	8.41343
264	72.1	179	8.41566
264	72.2	179	8.42532
264	72.3	179	8.43498
264	88	145	8.45426
264	88	145.1	8.45934
264	88	145.5	8.47958
264	72.8	179	8.48321
264	88	145.8	8.49470
264	88	146	8.50475
264	73.1	179	8.51208
264	88	146.3	8.51979
264	88	146.4	8.52479
264	73.3	179	8.53130
264	73.5	179	8.55050
264	88	147	8.55466
264	88	147.1	8.55962
264	73.6	179	8.56010
264	88	147.3	8.56952
264	73.7	179	8.56969
264	88	147.4	8.57446
264	73.8	179	8.57927
264	88	147.5	8.57940
264	74	179	8.59842
264	88	148	8.60399
264	74.1	179	8.60799
264	88	148.2	8.61379
264	74.2	179	8.61756
264	88	148.3	8.61868
264	88	148.4	8.62356
264	88	148.6	8.63332
264	88	148.7	8.63818
264	74.5	179	8.64622
264	74.7	179	8.66530
264	74.9	179	8.68436
264	88	150	8.70095
264	75.1	179	8.70340
264	88	150.2	8.71053
264	75.3	179	8.72242
264	88	150.5	8.72485
264	88	150.6	8.72961
264	75.4	179	8.73193
264	75.9	179	8.77937
264	88	151.8	8.78633
264	88	152.2	8.80507
264	76.2	179	8.80777
264	88	152.4	8.81440
264	76.3	179	8.81723
264	76.4	179	8.82668
264	76.5	179	8.83613
264	88	153	8.84228
264	76.6	179	8.84558
264	88	153.1	8.84691
264	76.7	179	8.85501
264	76.8	179	8.86445
264	88	153.6	8.86997
264	76.9	179	8.87388
264	88	154.3	8.90204
264	88	154.4	8.90660
264	88	154.5	8.91116
264	88	154.8	8.92479
264	77.5	179	8.93034
264	77.6	179	8.93973
264	77.7	179	8.94912
264	77.8	179	8.95851
264	77.9	179	8.96788
264	78.1	179	8.98663
264	78.3	179	9.00535
264	88	156.6	9.00565
264	88	156.9	9.01897
264	88	157	9.02339
264	78.7	179	9.04273
264	88	157.5	9.04547
264	79	179	9.07072
264	88	158.2	9.07616
264	79.1	179	9.08004
264	88	158.3	9.08053
264	79.4	179	9.10797
264	88	159.1	9.11528
264	79.6	179	9.12656
264	79.7	179	9.13585
264	79.8	179	9.14513
264	88	159.8	9.14544
264	80	179	9.16369
264	80.1	179	9.17296
264	88	160.5	9.17536
264	80.2	179	9.18222
264	80.4	179	9.20074
264	88	161.2	9.20505
264	88	161.3	9.20928
264	80.7	179	9.22847
264	88	161.8	9.23032
264	88	162.4	9.25543
264	88	162.5	9.25960
264	88	163	9.28037
264	88	163.7	9.30927
264	88	163.8	9.31338
264	81.8	179	9.32979
264	88	164.3	9.33386
264	81.9	179	9.33897
264	88	164.5	9.34202
264	88	164.6	9.34609
264	82	179	9.34815
264	88	164.8	9.35423
264	82.1	179	9.35732
264	88	165.1	9.36640
264	88	165.2	9.37045
264	82.3	179	9.37565
264	88	165.9	9.39866
264	88	166.2	9.41069
264	82.8	179	9.42139
264	88	166.7	9.43065
264	88	166.9	9.43860
264	83	179	9.43965
264	83.1	179	9.44877
264	88	167.6	9.46630
264	88	168.1	9.48596
264	88	168.3	9.49380
264	83.6	179	9.49431
264	88	168.5	9.50162
264	83.7	179	9.50341
264	83.8	179	9.51250
264	83.9	179	9.52158
264	88	169.1	9.52497
264	84.1	179	9.53973
264	88	169.6	9.54432
264	84.2	179	9.54880
264	88	169.8	9.55204
264	84.5	179	9.57598
264	84.6	179	9.58503
264	88	171.2	9.60556
264	88	171.5	9.61693
264	85	179	9.62119
264	88	171.7	9.62449
264	88	171.8	9.62826
264	85.1	179	9.63021
264	85.3	179	9.64825
264	88	172.5	9.65456
264	85.4	179	9.65726
264	88	172.7	9.66204
264	85.5	179	9.66627
264	88	173	9.67323
264	85.7	179	9.68427
264	85.8	179	9.69326
264	85.9	179	9.70225
264	86	179	9.71123
264	86.1	179	9.72021
264	86.2	179	9.72918
264	88	175.5	9.76513
264	88	175.9	9.77962
264	86.8	179	9.78292
264	86.9	179	9.79186
264	88	177	9.81914
264	88	177.4	9.83341
264	87.4	179	9.83648
264	88	177.9	9.85115
264	87.6	179	9.85430
264	88	178.1	9.85823
264	87.7	179	9.86320
264	88	178.4	9.86881
264	88	178.6	9.87585
264	87.9	179	9.88099
264	88	178.8	9.88287
264	88.1	179	9.89876
264	88.3	179	9.91651
264	88.4	179	9.92538
264	88	180.2	9.93163
264	88.8	179	9.96080
264	89	179	9.97848
264	88	181.7	9.98311
264	89.1	179	9.98732
264	89.2	179	9.99615
100.4	44.4	190	5.55276
100.8	88	179	9.07881
100.9	88	179	9.08070
101.2	8.3	105.1	0.77874
101.5	60.2	94.4	3.71075
102.2	7	102.3	0.64111
102.2	88	179	9.10485
102.3	88	179	9.10667
102.6	88	179	9.11212
103.2	88	179	9.12288
103.3	16.8	102.8	1.47133
103.4	88	179	9.12643
103.6	88	179	9.12996
104.3	88	179	9.14218
104.8	83.2	95.4	4.67809
105.3	90.7	211.2	10.08554
105.4	88	179	9.16095
105.6	13.5	185.2	1.82553
105.7	53.8	119.3	4.70611
105.9	88	179	9.16931
106.2	49	93.8	3.16916
106.2	88	179	9.17428
106.5	2.4	216.6	0.35178
107.2	12	136.9	1.39206
107.6	88	179	9.19696
107.7	70.8	74.7	2.28738
107.9	88	179	9.20171
108.2	88	179	9.20644
108.6	36.5	123.1	3.54342
108.7	3.8	68	0.13492
108.7	88	179	9.21423
109.1	54.1	187.5	6.55683
109.2	74	102.6	4.90364
109.9	32.7	195.3	4.30307
110.1	88	179	9.23553
110.6	88	179	9.24296
110.8	88	179	9.24591
111.3	88	179	9.25321
111.5	88	179	9.25611
112.2	54.7	145.3	5.68872
112.4	88	179	9.26897
112.5	88	179	9.27038
112.7	88	179	9.27319
112.9	88	179	9.27599
113.4	88	179	9.28293
113.5	20	185.3	2.66306
113.9	88	179	9.28978
114.2	88	179	9.29386
114.7	26.5	67.6	0.74279
115.1	70.3	172.6	7.75987
115.1	88	179	9.30589
115.2	88	179	9.30722
115.7	88	179	9.31378
115.8	88	179	9.31508
116.3	22.8	104	1.96789
116.9	97.6	185.9	10.19408
117.3	37.3	77.2	1.66006
118.3	88	179	9.34664
118.5	7.7	194.9	1.07825
118.7	42.8	180.2	5.29165
118.7	88	179	9.35152
118.8	88	179	9.35273
118.9	88	179	9.35394
119.1	64	183.9	7.49485
119.7	67	122	5.71697
119.8	35.3	214.6	4.80403
121.1	88	179	9.37983
121.5	91.6	81.7	3.52425
122.2	88	179	9.39227
122.3	17.4	70.8	0.65976
122.6	17.3	212.2	2.44441
123.1	59.9	210.9	7.59400
123.2	88	179	9.40330
123.3	88	179	9.40439
123.4	88	179	9.40548
123.7	88	179	9.40872
123.8	35.1	87.6	2.16351
124.4	88	179	9.41621
124.6	88	179	9.41832
124.7	88	179	9.41938
124.8	80.3	161.9	8.29962
124.8	88	179	9.42043
124.9	23.9	177.1	3.09178
125.8	88	179	9.43081
126.3	88	179	9.43591
126.9	88	179	9.44195
127.5	88	179	9.44791
127.6	88	179	9.44889
128.5	88	179	9.45765
128.7	88	179	9.45957
129.7	29.5	140.3	3.28165
129.8	29.4	73	1.14650
130.6	88	179	9.47740
130.7	89.6	107.2	5.97174
131.6	88	179	9.48647
131.7	88	179	9.48736
131.8	88	179	9.48825
132.1	92.7	128.1	7.58638
132.5	20.7	59.3	0.13689
133.3	88	179	9.50141
133.6	88	179	9.50399
133.7	67.2	199.9	8.20037
133.8	91.5	153	8.80624
134.2	88	179	9.50909
134.9	76.8	218.6	9.48935
136.1	31.8	169	3.93927
137.1	8	116.3	0.83285
137.5	88	179	9.53593
137.8	1.5	179.1	0.20661
138.7	88	179	9.54520
138.8	88	179	9.54596
139.2	41.9	166	4.99667
139.6	38	164.6	4.56116
140.5	88	179	9.55864
141.2	85.6	73.7	2.43114
141.5	94.8	69.3	1.93877
141.8	13.6	167.6	1.76436
141.9	72.3	103.1	4.91110
142.2	35.9	86.4	2.14439
142.6	58.4	168.2	6.69387
142.8	83.5	130.5	7.23602
142.9	77.6	78.1	2.82022
143.6	74.8	157.5	7.81402
143.6	88	179	9.58054
143.7	43.4	69.2	1.21158
143.8	88	179	9.58191
144.1	88	179	9.58394
144.3	88	179	9.58528
144.4	88	179	9.58595
144.9	15.3	146.2	1.83498
146.1	46.7	180.1	5.75175
146.6	72.6	163.9	7.85585
147.1	88	179	9.60351
147.2	88	179	9.60414
147.4	74.1	134.4	6.83849
147.6	83.6	85.9	3.81985
147.6	88	179	9.60664
148.1	88	179	9.60974
148.2	88	179	9.61036
148.8	63.2	73.6	2.03060
149.2	19.1	160.3	2.38709
149.5	88	179	9.61825
149.6	88	179	9.61884
149.8	88	179	9.62003
149.9	88	179	9.62063
150.1	78.2	59.9	0.41783
150.3	88	179	9.62299
150.4	78.9	149.3	7.84002
151.1	88	179	9.62765
151.5	80.4	185.5	9.18270
151.6	27.1	75.3	1.19936
151.6	88	179	9.63052
152.1	25.7	76.1	1.18835
152.6	29	157.3	3.48608
153.1	88	179	9.63894
153.7	39.5	98	2.89985
153.7	88	179	9.64223
154.2	64.5	77.3	2.44304
154.2	88	179	9.64494
154.5	88	179	9.64655
154.7	6.3	188.5	0.87558
155.3	88	179	9.65080
155.4	97.2	144.6	8.88286
155.6	88	179	9.65238
155.7	88	179	9.65290
156.3	65.2	184.1	7.75065
156.4	88	179	9.65652
156.6	28	191.3	3.72333
157.1	88	179	9.66009
157.3	79.3	142.2	7.58028
157.5	88	179	9.66211
157.7	88	179	9.66311
157.8	5.1	71.9	0.22869
158.8	88	179	9.66854
159.8	88	179	9.67337
16.1	88	179	0.02010
16.2	88	179	0.04982
16.4	37.7	58.2	0.03609
16.9	100.2	129.2	0.25478
160.7	88	179	9.67762
160.8	0.9	62.2	0.01693
160.9	47.7	84.2	2.51593
161.2	88	179	9.67995
161.4	88	179	9.68088
161.8	88	179	9.68271
162.3	2.6	116	0.27657
163.7	88	179	9.69123
164.3	88	179	9.69385
165.6	88	179	9.69941
165.8	88	179	9.70025
165.9	88	179	9.70067
166.2	88	179	9.70193
166.3	88	179	9.70234
166.6	88	179	9.70359
166.9	88	179	9.70482
167.5	88	179	9.70727
167.7	33	96.9	2.46315
167.7	88	179	9.70808
167.9	39	209.5	5.25880
168.1	16.3	92.4	1.23660
168.2	38.7	121.8	3.71640
168.2	88	179	9.71009
168.7	77.4	122.7	6.47335
169.6	90.4	109.9	6.28174
169.7	45.6	178	5.61879
17.2	24.2	216.2	0.33281
17.5	36.7	180.5	0.42273
17.7	88	179	0.48954
170.6	88	179	9.71944
170.7	88	179	9.71982
170.8	60	115.6	5.01409
170.9	88	179	9.72058
172.2	49.8	177.7	6.06681
173.5	99.5	121.7	7.62314
174.1	76.2	160.9	8.12487
174.2	88	179	9.73263
174.4	88	179	9.73334
174.6	63	104.5	4.56593
174.6	88	179	9.73404
175.4	80.2	89.1	4.05802
176.2	88	179	9.73955
176.6	88	179	9.74090
176.8	88	179	9.74157
177.2	74.6	98.3	4.67145
177.5	35.8	117	3.34324
177.7	88	179	9.74456
178.1	66.9	205.3	8.41289
178.3	17.8	72.5	0.74075
178.8	50.9	141.3	5.32937
178.9	88	179	9.74846
179.1	88	179	9.74910
179.3	16.1	95.1	1.27878
179.5	88	179	9.75038
179.6	65.4	217.7	8.47476
179.6	88	179	9.75069
18.2	88	179	0.63348
18.6	88	179	0.74768
18.7	88	179	0.77609
18.8	88	179	0.80445
180.6	88	179	9.75383
180.9	88	179	9.75476
181.3	88	179	9.75599
181.6	88	179	9.75690
181.7	10.5	157	1.33173
181.9	34.9	130.3	3.61464
182.1	9.7	200.3	1.36934
182.1	88	179	9.75842
182.4	88	179	9.75932
182.6	88	179	9.75992
182.8	88	179	9.76051
183.3	88	179	9.76199
183.7	96.6	148	9.11137
184.8	56.8	219	7.52422
185.1	88	179	9.76720
185.3	88	179	9.76777
185.5	88	179	9.76833
185.6	77.8	107.6	5.52936
186.1	88	179	9.77001
186.2	88	179	9.77029
186.8	32.6	151	3.79031
186.9	88	179	9.77223
187.2	88	179	9.77305
187.4	88	179	9.77359
188.2	78.1	123.8	6.59813
188.3	88	179	9.77602
188.9	88	179	9.77761
189.8	88	179	9.77997
189.9	88	179	9.78023
19.2	89	115.7	0.89944
19.3	88	179	0.94542
19.6	53	131.7	0.99953
19.8	25.6	85.5	0.88047
190.4	88	179	9.78152
190.8	88	179	9.78255
191.1	88	179	9.78331
192.4	89.8	197.6	10.52560
192.9	27.4	159.8	3.34699
193.2	88	179	9.78853
193.5	86.5	60.5	0.53631
193.5	88	179	9.78926
193.7	88	179	9.78974
194.4	95.5	211.6	11.44515
194.5	88	179	9.79166
195.7	0.5	91.4	0.04097
195.7	88	179	9.79448
195.9	88	179	9.79494
196.1	58.2	215.2	7.64321
197.2	88	179	9.79792
197.5	35	89.6	2.26494
198.1	68.4	109	5.14733
198.1	88	179	9.79994
198.3	88	179	9.80039
198.6	54	93.1	3.39316
198.6	88	179	9.80105
198.7	49.1	81.6	2.38242
199.2	88	179	9.80237
20.6	16.7	193.8	1.11867
200.1	50	187.4	6.27675
200.6	27.6	86.1	1.72387
200.7	11.8	93.9	0.94239
200.9	88	179	9.80602
201.9	88	179	9.80812
202.2	88	179	9.80875
202.3	88	179	9.80895
202.6	88	179	9.80957
202.9	88	179	9.81018
203.4	88	179	9.81120
203.8	88	179	9.81201
204.1	88	179	9.81261
204.3	88	179	9.81301
204.9	71.8	147.9	7.32062
204.9	88	179	9.81420
205.2	43	138.7	4.56151
205.4	88	179	9.81518
205.9	88	179	9.81616
206.2	88	179	9.81674
206.4	88	179	9.81712
206.7	88	179	9.81770
206.8	88	179	9.81789
207.2	88	179	9.81865
207.6	88	179	9.81940
207.8	18.1	158.2	2.25760
208.1	10.6	132.9	1.21584
208.3	96.7	150.1	9.27528
209.3	77.1	121	6.38710
209.7	28.9	133.1	3.11367
209.8	88	179	9.82347
21.6	88	179	1.57589
210.6	88	179	9.82491
211.1	88	179	9.82580
211.2	88	179	9.82598
211.3	42.5	87.8	2.53557
211.3	88	179	9.82615
213.1	14.3	215.4	2.05220
213.2	76.3	154.1	7.93241
213.4	92.1	77.9	3.09519
213.5	88	179	9.82997
213.6	88	179	9.83014
213.8	76.5	206	9.49205
215.4	26.6	194.1	3.58143
215.4	88	179	9.83316
215.5	88	179	9.83332
215.6	88	179	9.83349
215.7	88	179	9.83365
216.4	89.2	217.9	11.06772
216.9	22.6	127.6	2.40841
216.9	88	179	9.83560
217.3	18.9	64.1	0.39480
217.6	88	179	9.83672
217.8	72.7	142.1	7.16255
217.9	87	171.5	9.48413
217.9	88	179	9.83720
218.1	88	179	9.83752
218.3	88	179	9.83783
218.6	88	179	9.83830
219.1	2.7	135.4	0.32231
219.4	92	118.2	7.03320
219.6	57.4	161.3	6.50048
219.9	56.4	173.9	6.70659
22.1	88	179	1.70894
220.8	88	179	9.84169
220.9	88	179	9.84184
221.3	2.8	108.4	0.27960
221.4	60.3	208.6	7.79893
221.7	65	81.5	2.87626
221.7	88	179	9.84304
221.9	88	179	9.84334
222.2	88	179	9.84378
222.3	6.9	195	0.97122
222.3	88	179	9.84393
222.4	0	67.9	0.00000
222.5	40.2	146.3	4.47929
222.6	88	179	9.84437
222.9	88	179	9.84481
223.2	88	179	9.84525
223.3	88	179	9.84539
223.4	92.6	155	9.24591
223.5	55.5	115.1	4.71517
223.6	63.9	207.3	8.18064
224.3	22.5	167.7	2.86078
224.3	88	179	9.84683
224.5	67.5	97.6	4.32496
224.8	82.2	102.9	5.38545
225.1	75.9	111.6	5.72964
225.1	88	179	9.84797
225.2	88	179	9.84811
225.5	33.1	164.9	4.05688
225.5	88	179	9.84853
226.2	16.6	124.4	1.77219
227.2	88	179	9.85089
227.5	20.9	116.9	2.07597
227.6	65.7	92.5	3.85609
227.6	88	179	9.85143
227.7	1.9	93.7	0.16016
227.9	88	179	9.85184
228.1	88	179	9.85211
228.3	91	91	4.59740
228.5	88	179	9.85265
228.9	88	179	9.85318
229.1	6.4	96.2	0.54560
229.4	88	179	9.85385
23.1	88	179	1.97062
23.2	88	179	1.99646
23.3	64.1	97.3	1.82487
230.1	88	179	9.85477
230.2	88	179	9.85490
230.5	88	179	9.85529
230.7	10.8	196.5	1.51209
230.7	88	179	9.85555
230.8	88	179	9.85568
230.9	98.7	117.5	7.32093
231.3	30.9	78.5	1.51423
231.4	88	179	9.85645
231.5	88	179	9.85658
232.5	99.4	122.9	7.77071
232.8	88	179	9.85823
233.7	88	179	9.85935
233.8	41.1	95.9	2.90294
234.2	88	179	9.85996
234.4	51.4	142.3	5.42276
234.5	57.2	103.6	4.21426
234.5	88	179	9.86033
234.6	8.9	66.1	0.25603
235.1	88	179	9.86106
235.6	88	179	9.86167
236.1	64.6	176.5	7.60075
236.7	88	179	9.86298
236.8	88	179	9.86310
237.4	88	179	9.86381
239.2	88	179	9.86589
239.3	88	179	9.86601
239.5	88	179	9.86623
239.9	10.4	200.1	1.46714
24.3	88	179	2.27675
24.7	88	179	2.37685
24.8	88	179	2.40172
240.8	37	111.8	3.28102
241.1	84.2	122.6	6.91992
241.4	3.1	90.2	0.24497
241.6	88	179	9.86859
241.9	88	179	9.86892
242.3	88	179	9.86936
242.5	62.7	192.8	7.78105
243.5	88	179	9.87066
244.1	98.4	120.6	7.55358
244.4	65.9	218.7	8.62172
244.9	88	179	9.87215
245.1	2.9	79.3	0.17806
245.4	30.7	58.3	0.09620
245.9	29.7	176.1	3.80250
246.1	88	179	9.87340
246.4	88	179	9.87371
246.5	88	179	9.87381
246.6	88	179	9.87392
246.7	88	179	9.87402
246.9	88	179	9.87422
247.1	33.7	157.8	4.02290
247.5	81.9	72.2	2.19400
248.1	100.3	193.2	11.45968
248.6	84.9	61.6	0.70604
248.6	88	179	9.87595
248.7	88	179	9.87605
248.9	88	179	9.87624
249.1	88	179	9.87644
249.2	42.6	108	3.53980
249.3	67.4	85.7	3.34208
249.6	88	179	9.87694
25.4	4.7	178.1	0.59621
25.5	88	179	2.57409
25.7	88	179	2.62279
25.8	88	179	2.64704
25.9	88	179	2.67123
250.1	83.3	66.6	1.44540
250.2	88	179	9.87753
250.9	88	179	9.87821
251.1	40.9	200.6	5.42296
251.5	88	179	9.87879
251.7	88	179	9.87898
251.9	88	179	9.87917
252.1	15.2	135	1.73610
252.5	4.9	211.1	0.71167
252.8	88	179	9.88003
253.7	12.4	193.7	1.72151
255.1	1	76.5	0.05676
256.4	88	179	9.88335
257.1	88	179	9.88398
257.2	79.8	159.4	8.45737
257.7	88	179	9.88452
257.9	88	179	9.88469
258.3	63.7	203.8	8.11488
258.3	88	179	9.88505
259.1	88	179	9.88575
259.2	88	179	9.88583
259.3	88	179	9.88592
259.6	6.6	125	0.73494
26.1	88	179	2.71943
26.3	69.8	150.8	2.67990
26.4	55.6	172.3	2.67321
26.9	88	179	2.90970
260.2	88	179	9.88670
260.4	100	112.1	6.94995
260.4	88	179	9.88687
261.1	88	179	9.88746
261.3	88	179	9.88763
261.6	88	179	9.88789
262.4	88	179	9.88856
262.8	88	179	9.88889
262.9	88	179	9.88897
263.9	101.2	106.4	6.49057
27.1	88	179	2.95664
27.1	82	206.1	2.96827
27.3	21.2	73.2	0.83646
27.8	19.5	217	2.15446
27.8	88	179	3.11893
28.1	88	179	3.18753
28.2	11.1	157.6	1.28122
28.8	88	179	3.34537
29.4	92.3	181.6	3.49615
30.2	42.9	220	3.32485
30.8	88	179	3.77901
31.1	88	179	3.84184
31.4	88	179	3.90409
31.6	88	179	3.94526
31.7	88	179	3.96575
32.3	88	179	4.08735
32.6	88	179	4.14728
32.7	45.5	112.5	3.04195
32.7	88	179	4.16713
32.8	88	179	4.18692
32.9	88	179	4.20664
33.1	88	179	4.24588
33.5	88	179	4.32361
34.1	88	179	4.43829
34.2	47	213.4	3.99720
34.6	96.2	204.8	4.65067
34.7	27.2	187	3.00608
34.7	88	179	4.55068
35.2	47.5	211.7	4.13626
35.2	88	179	4.64259
35.3	88	179	4.66079
35.4	88	179	4.67892
35.8	3.2	68.8	0.12023
36.1	88	179	4.80409
36.4	88	179	4.85680
36.5	88	179	4.87424
36.6	63.1	211	4.68940
36.8	84.8	105.2	4.03870
37.2	88	179	4.99463
37.4	88	179	5.02848
38.6	75.4	101	3.87554
39.2	88	179	5.32221
39.4	88	179	5.35365
39.6	14	171.8	1.75304
40.2	88	179	5.47709
40.5	88	179	5.52243
40.6	69.1	76.4	2.26738
40.8	88	179	5.56725
41.1	88	179	5.61156
41.4	88	179	5.65536
41.9	99.9	218	6.05090
42.3	10.2	191.4	1.36995
42.8	88	179	5.85319
43.2	36	81.9	1.82698
43.4	71.1	124	4.80761
43.6	88	179	5.96147
44.1	88	179	6.02744
44.9	30	214.3	3.72948
44.9	88	179	6.13030
45.3	90.2	143.1	5.80723
45.4	88	179	6.19295
45.6	68	179.9	5.73153
46.4	88	179	6.31455
47.3	3.3	69.7	0.13189
48.5	73.9	67.8	1.45742
48.5	88	179	6.55454
49.8	91.7	126.9	5.86283
50.2	88	179	6.73446
50.5	88	179	6.76494
50.9	97.1	151.6	6.64009
51.4	20.5	210.2	2.75668
51.8	88	179	6.89286
52.1	88	179	6.92143
52.2	88	179	6.93088
52.3	88	179	6.94029
52.4	88.3	186.8	7.04287
52.7	88	179	6.97756
53.1	88	179	7.01423
53.2	88	179	7.02331
53.3	88	179	7.03235
54.1	88	179	7.10337
54.3	66.6	59	0.25237
54.3	88	179	7.12078
54.9	97	166.2	7.24028
55.1	46.9	139.7	4.51428
55.5	48.3	112.9	3.86111
55.5	88	179	7.22232
56.3	62.1	87.9	3.17600
56.8	88	179	7.32699
57.4	88	179	7.37351
59.6	88	179	7.53501
59.7	99.3	194.2	8.10413
60.6	84.4	58.9	0.26868
60.8	88	179	7.61745
61.1	88	179	7.63747
61.5	40.3	115.8	3.51038
61.8	88	179	7.68330
61.9	88	179	7.68975
62.1	88	179	7.70258
62.2	88	179	7.70895
62.3	88	179	7.71530
62.6	88	179	7.73421
62.9	88	179	7.75291
63.3	12.2	217.3	1.73406
63.3	88	179	7.77751
63.5	88	179	7.78967
63.9	88.4	157.9	7.41182
64.4	88	179	7.84329
64.6	88	179	7.85496
65.2	88	179	7.88947
65.5	88	179	7.90644
66.1	88	179	7.93982
66.4	88	179	7.95623
66.7	100.1	69.6	1.99101
67.5	8.6	64.5	0.20805
67.8	88	179	8.03052
68.5	88	179	8.06629
68.6	88	179	8.07132
68.9	88	179	8.08633
69.3	88	179	8.10608
69.4	72	197	7.55991
69.7	79.7	106.9	5.20833
69.9	88	179	8.13520
70.1	20.6	146.4	2.39612
70.1	88	179	8.14477
70.6	88	179	8.16840
71.3	46.3	133.4	4.50537
72.2	88	179	8.24132
72.4	23.1	162.2	2.82474
72.4	88	179	8.25015
72.7	67.1	57.8	0.08199
73.3	69	166.8	6.95875
73.5	88	179	8.29769
74.6	82.8	200.9	8.45647
74.7	88	179	8.34757
75.3	0.6	111.1	0.06174
75.4	88	179	8.37575
75.5	88	179	8.37972
75.7	88	179	8.38763
75.9	88	179	8.39549
76.3	88	179	8.41104
76.7	88	179	8.42639
77.5	47.4	156.2	5.16485
77.6	88	179	8.46022
77.7	26.9	110.5	2.42269
77.9	88	179	8.47127
78.2	88	179	8.48222
78.4	44	114.2	3.77919
78.8	88	179	8.50381
79.6	37.4	184.7	4.64779
79.7	88	179	8.53542
80.4	88	179	8.55940
80.7	99.2	167.1	8.83372
81.7	88	179	8.60255
81.8	88	179	8.60580
82.2	88	179	8.61869
82.3	88	179	8.62189
82.7	88	179	8.63459
82.9	70	90.4	3.74638
82.9	88	179	8.64088
83.1	61.1	106.1	4.43530
83.2	88	179	8.65024
83.4	88	179	8.65643
83.6	68.9	192.2	7.67414
83.6	88	179	8.66259
83.7	38.6	117.2	3.50781
83.7	88	179	8.66565
83.8	88	179	8.66871
84.6	88	179	8.69282
85.6	88	179	8.72215
85.7	88	179	8.72504
86.1	9	201.6	1.26728
86.1	88	179	8.73650
87.1	88	179	8.76456
87.3	85.9	143.8	7.57606
87.6	88	179	8.77828
87.9	88	179	8.78642
88.3	88	179	8.79716
88.8	88	179	8.81041
89.7	88	179	8.83379
89.9	88	179	8.83891
90.2	88	179	8.84652
90.3	9.2	112.4	0.92035
90.4	88	179	8.85157
90.5	74.3	217.5	8.63834
92.2	48.1	64	0.77147
92.2	88	179	8.89568
92.7	52.2	184.3	6.22024
92.9	99.7	85.6	4.11258
92.9	88	179	8.91224
93.3	88	179	8.92157
93.8	88	179	8.93307
94.1	72.8	205.4	8.40531
94.3	88	179	8.94442
95.2	88	179	8.96446
95.4	36.4	181.4	4.55699
95.5	30.6	90.7	2.06000
95.7	88	179	8.97538
96.1	88	179	8.98402
96.2	58.8	104.7	4.27862
96.5	88	179	8.99256
96.9	88	179	9.00100
97.1	53.5	98.8	3.67196
97.1	88	179	9.00519
97.4	41.4	161.5	4.80027
98.2	88	179	9.02784
98.3	24.9	181	3.22819
98.6	88	179	9.03591
99.2	88	179	9.04786
99.4	88	179	9.05180
99.6	88	179	9.05572
99.7	46.4	98.4	3.28361
99.8	28.7	147.5	3.29303
99.9	88	179	9.06156
