# Supplementary material for: Non-linearity of Metabolic Pathways Critically Influences the Choice of Machine Learning Model
Source: Front Artif Intell. 2022 Jun 10;5:744755. doi: 10.3389/frai.2022.744755 (PMC9226554; doi:10.3389/frai.2022.744755)
Supplement: Supplementary file 5 [file Table_4.XLSX]

## Sheet: Dataset_Penicillin_production
Time (h)	Oil flow (L·h-1)	Aeration rate (L·h-1)	Vessel Weight (kg)	Carbon evolution rate (g·h-1)	Vessel Volume (L)	CO2 percent in off-gas (%)	Penicillin concentration (g·L-1)
0.2	22	30	62574	0.034045	58479	0.089514	1.0178e-25
0.4	22	30	62585	0.038702	58487	0.10176	0.001
0.6	22	30	62598	0.04024	58495	0.1058	0.00099934
0.8	22	30	62607	0.041149	58499	0.10819	0.00099874
1	22	30	62613	0.041951	58501	0.1103	0.00099821
1.2	22	30	62617	0.042758	58500	0.11242	0.00099771
1.4	22	30	62620	0.043599	58498	0.11463	0.00099722
1.6	22	30	62622	0.044478	58497	0.11694	0.00099674
1.8	22	30	62624	0.045398	58494	0.11936	0.00099627
2	22	30	62626	0.046361	58491	0.12189	0.0009958
2.2	22	30	62629	0.047367	58490	0.12453	0.0009953
2.4	22	30	62634	0.048418	58491	0.12729	0.00099477
2.6	22	30	62642	0.049515	58494	0.13018	0.00099421
2.8	22	30	62650	0.050658	58497	0.13318	0.00099363
3	22	30	62657	0.05185	58500	0.13631	0.00099306
3.2	22	30	62665	0.053091	58503	0.13957	0.00099251
3.4	22	30	62670	0.054382	58503	0.14297	0.00099198
3.6	22	30	62675	0.055722	58503	0.14649	0.00099147
3.8	22	30	62681	0.057114	58504	0.15015	0.00099095
4	22	30	62688	0.058562	58506	0.15395	0.00099039
4.2	30	30	62698	0.060065	58510	0.1579	0.00098981
4.4	30	30	62709	0.061618	58515	0.16198	0.00098922
4.6	30	30	62720	0.063224	58519	0.1662	0.00098863
4.8	30	30	62729	0.064885	58522	0.17057	0.00098806
5	30	30	62737	0.066604	58524	0.17508	0.00098753
5.2	30	30	62743	0.068385	58523	0.17976	0.00098702
5.4	30	30	62749	0.070228	58523	0.1846	0.00098651
5.6	30	30	62757	0.07213	58525	0.1896	0.00098597
5.8	30	30	62767	0.074088	58528	0.19475	0.0009854
6	30	30	62778	0.076105	58533	0.20005	0.00098481
6.2	30	30	62789	0.078189	58537	0.20552	0.00098423
6.4	30	30	62798	0.080341	58540	0.21118	0.00098366
6.6	30	30	62806	0.082563	58542	0.21701	0.00098312
6.8	30	30	62814	0.084854	58543	0.22303	0.00098259
7	30	30	62821	0.087217	58544	0.22924	0.00098207
7.2	30	30	62829	0.089656	58546	0.23564	0.00098153
7.4	30	30	62839	0.092166	58549	0.24224	0.00098096
7.6	30	30	62850	0.094753	58554	0.24903	0.00098037
7.8	30	30	62861	0.097418	58559	0.25603	0.00097977
8	30	30	62872	0.10016	58564	0.26324	0.00097918
8.2	30	42	62883	0.11245	58568	0.21112	0.00097861
8.4	30	42	62892	0.11193	58571	0.21015	0.00097805
8.6	30	42	62900	0.11456	58573	0.21507	0.00097751
8.8	30	42	62909	0.11765	58576	0.22089	0.00097695
9	30	42	62919	0.1209	58580	0.22698	0.00097638
9.2	30	42	62931	0.12427	58585	0.2333	0.00097579
9.4	30	42	62943	0.12773	58591	0.23979	0.00097518
9.6	30	42	62957	0.13129	58598	0.24647	0.00097454
9.8	30	42	62971	0.13495	58606	0.25333	0.00097391
10	30	42	62985	0.13871	58613	0.2604	0.00097327
10.2	30	42	62998	0.14259	58620	0.26768	0.00097265
10.4	30	42	63011	0.1466	58627	0.27519	0.00097204
10.6	30	42	63023	0.15074	58633	0.28295	0.00097143
10.8	30	42	63036	0.15501	58639	0.29098	0.00097082
11	30	42	63049	0.15942	58646	0.29925	0.00097019
11.2	30	42	63063	0.16396	58654	0.30775	0.00096956
11.4	30	42	63078	0.16861	58663	0.31649	0.00096891
11.6	30	42	63094	0.17342	58672	0.3255	0.00096826
11.8	30	42	63109	0.17835	58681	0.33475	0.0009676
12	30	42	63126	0.18335	58691	0.34413	0.00096693
12.2	30	42	63146	0.18832	58704	0.35344	0.00096622
12.4	30	42	63166	0.19285	58717	0.36193	0.00096551
12.6	30	42	63183	0.1965	58728	0.36878	0.00096484
12.8	30	42	63198	0.19987	58735	0.37509	0.00096422
13	30	42	63208	0.20319	58738	0.38133	0.00096365
13.2	30	42	63218	0.20651	58741	0.38754	0.00096311
13.4	30	42	63229	0.20981	58744	0.39373	0.00096254
13.6	30	42	63242	0.21311	58751	0.39991	0.00096194
13.8	30	42	63259	0.21641	58760	0.4061	0.00096128
14	30	42	63278	0.2197	58772	0.41227	0.00096059
14.2	30	42	63297	0.22296	58785	0.41838	0.00095989
14.4	30	42	63315	0.2262	58795	0.42446	0.00095921
14.6	30	42	63331	0.22945	58804	0.43054	0.00095857
14.8	30	42	63344	0.23268	58809	0.43661	0.00095798
15	30	42	63355	0.23592	58814	0.44268	0.00095742
15.2	30	42	63367	0.23916	58818	0.44874	0.00095685
15.4	30	42	63380	0.24239	58824	0.45479	0.00095625
15.6	30	42	63395	0.24562	58832	0.46085	0.00095563
15.8	30	42	63411	0.24884	58841	0.46689	0.00095499
16	30	42	63428	0.25205	58851	0.47289	0.00095435
16.2	35	42	63455	0.25594	58867	0.48019	0.00095358
16.4	35	42	63482	0.26062	58884	0.48895	0.00095282
16.6	35	42	63510	0.26543	58901	0.49798	0.00095204
16.8	35	42	63540	0.27028	58921	0.50705	0.00095123
17	35	42	63571	0.27513	58942	0.51615	0.00095039
17.2	35	42	63604	0.28	58964	0.52526	0.00094954
17.4	35	42	63636	0.28487	58986	0.53438	0.00094868
17.6	35	42	63669	0.28975	59008	0.54352	0.00094784
17.8	35	42	63700	0.29463	59029	0.55267	0.000947
18	35	42	63731	0.2995	59049	0.56179	0.0009462
18.2	35	42	63760	0.30438	59068	0.57093	0.0009454
18.4	35	42	63788	0.30927	59086	0.58008	0.00094462
18.6	35	42	63817	0.31416	59104	0.58925	0.00094384
18.8	35	42	63846	0.31904	59123	0.59838	0.00094305
19	35	42	63876	0.32388	59143	0.60745	0.00094224
19.2	35	42	63907	0.32872	59164	0.61652	0.00094142
19.4	35	42	63939	0.33358	59186	0.62561	0.00094059
19.6	35	42	63971	0.33844	59207	0.63472	0.00093977
19.8	35	42	64002	0.34335	59228	0.64391	0.00093895
20	35	42	64033	0.34827	59249	0.65311	0.00093814
20.2	35	55	64082	0.36603	59283	0.52435	0.00093711
20.4	35	55	64131	0.36697	59318	0.52569	0.00093607
20.6	35	55	64183	0.37348	59356	0.53502	0.00093498
20.8	35	55	64239	0.38038	59397	0.54488	0.00093384
21	35	55	64298	0.38735	59442	0.55486	0.00093265
21.2	35	55	64360	0.39444	59490	0.56499	0.00093141
21.4	35	55	64426	0.40159	59541	0.57522	0.00093011
21.6	35	55	64496	0.40879	59597	0.58552	0.00092876
21.8	35	55	64570	0.41609	59655	0.59596	0.00092736
22	35	55	64647	0.42349	59717	0.60654	0.00092591
22.2	35	55	64727	0.43094	59783	0.61719	0.00092441
22.4	35	55	64811	0.43838	59852	0.62782	0.00092287
22.6	35	55	64895	0.44583	59921	0.63848	0.00092132
22.8	35	55	64979	0.45334	59991	0.64921	0.00091977
23	35	55	65064	0.46089	60060	0.66	0.00091823
23.2	35	55	65149	0.46851	60130	0.6709	0.00091668
23.4	35	55	65233	0.47613	60199	0.68179	0.00091515
23.6	35	55	65317	0.48368	60269	0.69259	0.00091362
23.8	35	55	65401	0.4912	60338	0.70333	0.00091209
24	35	55	65486	0.49871	60408	0.71406	0.00091056
24.2	35	55	65539	0.50355	60453	0.72098	0.015465
24.4	35	55	65592	0.50663	60498	0.72538	0.032763
24.6	35	55	65641	0.5096	60540	0.72963	0.049979
24.8	35	55	65671	0.51257	60561	0.73387	0.067269
25	35	55	65690	0.51553	60572	0.7381	0.08488
25.2	35	55	65703	0.51849	60578	0.74232	0.10275
25.4	35	55	65715	0.52142	60581	0.74652	0.12142
25.6	35	55	65723	0.52436	60582	0.75072	0.14038
25.8	35	55	65732	0.52727	60583	0.75487	0.16038
26	35	55	65746	0.53017	60588	0.75902	0.18051
26.2	35	55	65764	0.53308	60599	0.76317	0.20077
26.4	35	55	65786	0.53596	60613	0.76729	0.22149
26.6	35	55	65809	0.53883	60628	0.77139	0.24241
26.8	35	55	65831	0.54168	60641	0.77547	0.26351
27	35	55	65850	0.54451	60652	0.7795	0.28543
27.2	35	55	65863	0.5473	60658	0.78349	0.30762
27.4	35	55	65874	0.55012	60661	0.78752	0.3298
27.6	35	55	65884	0.55296	60663	0.79157	0.35212
27.8	35	55	65897	0.55581	60668	0.79565	0.37468
28	35	55	65914	0.55866	60677	0.79972	0.39754
28.2	35	55	65935	0.56175	60690	0.80412	0.41529
28.4	35	55	65958	0.56498	60704	0.80874	0.43233
28.6	35	55	65980	0.56825	60717	0.81341	0.44924
28.8	35	55	66000	0.57151	60729	0.81806	0.46686
29	35	55	66017	0.57474	60738	0.82268	0.48508
29.2	35	55	66032	0.57793	60744	0.82724	0.50446
29.4	35	55	66046	0.58109	60749	0.83174	0.52479
29.6	35	55	66060	0.5842	60756	0.83619	0.54615
29.8	35	55	66078	0.5873	60764	0.84062	0.5677
30	35	55	66098	0.59039	60776	0.84503	0.58969
30.2	35	55	66119	0.59343	60789	0.84937	0.61246
30.4	35	55	66140	0.59645	60801	0.85368	0.63558
30.6	35	55	66159	0.59947	60813	0.858	0.65872
30.8	35	55	66177	0.60251	60822	0.86234	0.68167
31	35	55	66192	0.60558	60829	0.86673	0.70427
31.2	35	55	66207	0.60869	60835	0.87116	0.72684
31.4	35	55	66223	0.61181	60843	0.87561	0.74975
31.6	35	55	66241	0.6149	60852	0.88002	0.77397
31.8	35	55	66260	0.61794	60863	0.88436	0.79883
32	35	55	66280	0.62096	60874	0.88868	0.82367
32.2	35	55	66301	0.6242	60886	0.89331	0.84346
32.4	35	55	66321	0.62758	60897	0.89813	0.86269
32.6	35	55	66340	0.63096	60907	0.90295	0.88244
32.8	35	55	66358	0.63431	60917	0.90773	0.90323
33	35	55	66376	0.63761	60926	0.91245	0.92505
33.2	35	55	66396	0.64086	60937	0.91708	0.94832
33.4	35	55	66416	0.64406	60949	0.92166	0.97227
33.6	35	55	66438	0.64724	60961	0.92619	0.99712
33.8	35	55	66459	0.65036	60974	0.93065	1.0234
34	35	55	66480	0.65345	60987	0.93506	1.0498
34.2	35	55	66501	0.65654	60998	0.93946	1.0764
34.4	35	55	66520	0.65963	61009	0.94387	1.103
34.6	35	55	66538	0.66273	61018	0.9483	1.1296
34.8	35	55	66557	0.66583	61028	0.95272	1.1566
35	35	55	66575	0.66891	61038	0.95712	1.1845
35.2	35	55	66595	0.67195	61049	0.96146	1.2134
35.4	35	55	66616	0.67497	61061	0.96577	1.2425
35.6	35	55	66637	0.67799	61073	0.97007	1.2717
35.8	35	55	66657	0.681	61085	0.97437	1.3012
36	35	55	66677	0.68398	61096	0.97862	1.3316
36.2	35	55	66697	0.68706	61107	0.98302	1.3596
36.4	35	55	66716	0.6902	61118	0.98749	1.3884
36.6	35	55	66736	0.69333	61129	0.99197	1.4172
36.8	35	55	66756	0.69646	61140	0.99644	1.4467
37	35	55	66776	0.69956	61151	1.0009	1.4771
37.2	35	55	66797	0.70262	61164	1.0052	1.5078
37.4	35	55	66819	0.70564	61176	1.0095	1.5395
37.6	35	55	66840	0.70863	61188	1.0138	1.5719
37.8	35	55	66860	0.71163	61200	1.0181	1.6041
38	35	55	66880	0.71464	61211	1.0224	1.6367
38.2	35	55	66900	0.71766	61222	1.0267	1.6694
38.4	35	55	66920	0.72067	61233	1.031	1.7024
38.6	35	55	66940	0.72364	61244	1.0352	1.7364
38.8	35	55	66961	0.72658	61256	1.0394	1.7704
39	35	55	66982	0.72956	61268	1.0436	1.8042
39.2	35	55	67002	0.73252	61280	1.0479	1.8383
39.4	35	55	67023	0.73544	61291	1.052	1.8732
39.6	35	55	67043	0.73837	61303	1.0562	1.9078
39.8	35	55	67063	0.74127	61314	1.0604	1.9427
40	35	55	67083	0.74418	61325	1.0645	1.9777
40.2	35	60	67105	0.75248	61338	0.98689	2.0113
40.4	35	60	67129	0.75248	61352	0.98689	2.0445
40.6	35	60	67152	0.75536	61366	0.99066	2.0785
40.8	35	60	67175	0.75841	61381	0.99464	2.1127
41	35	60	67199	0.76147	61395	0.99865	2.1468
41.2	35	60	67223	0.76454	61410	1.0027	2.1814
41.4	35	60	67246	0.7676	61424	1.0067	2.216
41.6	35	60	67269	0.77062	61438	1.0106	2.2515
41.8	35	60	67292	0.7736	61452	1.0145	2.2874
42	35	60	67315	0.77655	61466	1.0184	2.3235
42.2	35	60	67338	0.77951	61480	1.0222	2.3599
42.4	35	60	67362	0.78244	61494	1.0261	2.3967
42.6	35	60	67385	0.78536	61509	1.0299	2.4336
42.8	35	60	67409	0.78825	61523	1.0337	2.471
43	35	60	67433	0.79113	61538	1.0374	2.5083
43.2	35	60	67456	0.79398	61552	1.0412	2.5457
43.4	35	60	67479	0.79686	61566	1.0449	2.5829
43.6	35	60	67501	0.79972	61580	1.0487	2.6205
43.8	35	60	67524	0.80256	61593	1.0524	2.6583
44	35	60	67547	0.80541	61607	1.0561	2.6962
44.2	35	60	67573	0.8084	61623	1.06	2.7327
44.4	35	60	67599	0.81145	61640	1.064	2.7694
44.6	35	60	67625	0.8145	61658	1.068	2.8059
44.8	35	60	67652	0.81756	61675	1.072	2.8426
45	35	60	67679	0.82062	61692	1.076	2.8793
45.2	35	60	67705	0.82368	61709	1.08	2.9161
45.4	35	60	67730	0.82669	61725	1.0839	2.9538
45.6	35	60	67755	0.82965	61740	1.0878	2.9917
45.8	35	60	67779	0.83258	61756	1.0916	3.0301
46	35	60	67804	0.83553	61771	1.0955	3.0683
46.2	35	60	67831	0.83851	61788	1.0994	3.1064
46.4	35	60	67858	0.84149	61806	1.1033	3.1443
46.6	35	60	67885	0.84447	61824	1.1072	3.1825
46.8	35	60	67913	0.84745	61843	1.1111	3.2209
47	35	60	67941	0.85041	61861	1.1149	3.26
47.2	35	60	67968	0.85336	61879	1.1188	3.299
47.4	35	60	67995	0.85634	61896	1.1227	3.3383
47.6	35	60	68020	0.85932	61913	1.1266	3.3777
47.8	35	60	68045	0.86229	61928	1.1304	3.4176
48	35	60	68070	0.86525	61944	1.1343	3.4578
48.2	35	60	68097	0.86832	61961	1.1383	3.4969
48.4	35	60	68125	0.87148	61980	1.1425	3.5358
48.6	35	60	68154	0.87461	61999	1.1466	3.5755
48.8	35	60	68184	0.87773	62019	1.1506	3.6156
49	35	60	68214	0.88084	62040	1.1547	3.6558
49.2	35	60	68244	0.88394	62060	1.1587	3.6963
49.4	35	60	68273	0.88698	62079	1.1627	3.7379
49.6	35	60	68301	0.88997	62098	1.1666	3.7801
49.8	35	60	68328	0.89295	62115	1.1705	3.8224
50	35	60	68355	0.89593	62132	1.1744	3.8647
50.2	35	60	68481	0.89889	62249	1.1783	3.9012
50.4	35	60	68609	0.90182	62367	1.1821	3.9376
50.6	35	60	68737	0.90475	62486	1.1859	3.9737
50.8	35	60	68866	0.90766	62606	1.1897	4.0097
51	35	60	68996	0.91058	62726	1.1935	4.0456
51.2	35	60	69126	0.91351	62847	1.1974	4.0816
51.4	35	60	69256	0.91643	62967	1.2012	4.1175
51.6	35	60	69386	0.91936	63088	1.205	4.1534
51.8	35	60	69515	0.92232	63207	1.2089	4.1889
52	35	60	69645	0.92527	63327	1.2127	4.2246
52.2	35	60	69775	0.92834	63447	1.2167	4.2597
52.4	35	60	69905	0.93144	63567	1.2208	4.2948
52.6	35	60	70035	0.9345	63688	1.2248	4.33
52.8	35	60	70166	0.93759	63809	1.2288	4.365
53	35	60	70297	0.94067	63930	1.2328	4.3998
53.2	35	60	70429	0.9437	64052	1.2368	4.4352
53.4	35	60	70560	0.94668	64174	1.2407	4.4704
53.6	35	60	70691	0.94963	64295	1.2445	4.5057
53.8	35	60	70821	0.95254	64415	1.2483	4.541
54	35	60	70950	0.95543	64535	1.2521	4.5765
54.2	35	60	71079	0.95833	64654	1.2559	4.612
54.4	35	60	71207	0.96122	64772	1.2597	4.6477
54.6	35	60	71335	0.96406	64891	1.2634	4.6833
54.8	35	60	71463	0.96681	65009	1.267	4.7184
55	35	60	71592	0.96957	65129	1.2706	4.7535
55.2	35	60	71721	0.97231	65249	1.2742	4.7886
55.4	35	60	71851	0.97503	65369	1.2777	4.8234
55.6	35	60	71981	0.97775	65490	1.2813	4.8581
55.8	35	60	72111	0.98048	65611	1.2848	4.8927
56	35	60	72241	0.98321	65731	1.2884	4.9274
56.2	34	60	72372	0.98603	65852	1.2921	4.9625
56.4	34	60	72503	0.98892	65973	1.2958	4.9979
56.6	34	60	72634	0.99178	66095	1.2996	5.0333
56.8	34	60	72765	0.99462	66217	1.3033	5.0688
57	34	60	72898	0.99746	66339	1.307	5.1046
57.2	34	60	73030	1.0003	66463	1.3107	5.1401
57.4	34	60	73164	1.0031	66587	1.3144	5.1754
57.6	34	60	73298	1.0059	66710	1.3181	5.2105
57.8	34	60	73431	1.0088	66834	1.3218	5.2459
58	34	60	73563	1.0116	66957	1.3254	5.2815
58.2	34	60	73694	1.0143	67079	1.329	5.3168
58.4	34	60	73825	1.017	67200	1.3324	5.3521
58.6	34	60	73956	1.0196	67321	1.3359	5.3873
58.8	34	60	74086	1.0222	67441	1.3393	5.4224
59	34	60	74215	1.0248	67562	1.3426	5.4574
59.2	34	60	74345	1.0274	67682	1.346	5.4925
59.4	34	60	74475	1.0299	67802	1.3494	5.5274
59.6	34	60	74604	1.0325	67923	1.3527	5.562
59.8	34	60	74735	1.035	68044	1.356	5.5969
60	34	60	74866	1.0377	68165	1.3594	5.6316
60.2	33	60	74998	1.0403	68288	1.3629	5.6664
60.4	33	60	75132	1.0431	68412	1.3665	5.7011
60.6	33	60	75266	1.0459	68537	1.3702	5.7358
60.8	33	60	75401	1.0487	68662	1.3738	5.7705
61	33	60	75536	1.0515	68787	1.3775	5.8052
61.2	33	60	75670	1.0543	68912	1.3812	5.8396
61.4	33	60	75804	1.0571	69036	1.3848	5.8742
61.6	33	60	75937	1.0599	69160	1.3885	5.9086
61.8	33	60	76071	1.0628	69283	1.3923	5.9428
62	33	60	76204	1.0657	69406	1.3961	5.9772
62.2	33	60	76338	1.0686	69530	1.3999	6.0116
62.4	33	60	76472	1.0716	69654	1.4037	6.0461
62.6	33	60	76607	1.0745	69779	1.4076	6.0806
62.8	33	60	76742	1.0775	69904	1.4114	6.1147
63	33	60	76878	1.0804	70030	1.4153	6.1489
63.2	33	60	77014	1.0834	70156	1.4191	6.183
63.4	33	60	77150	1.0864	70282	1.423	6.217
63.6	33	60	77286	1.0892	70408	1.4268	6.2507
63.8	33	60	77421	1.0921	70533	1.4305	6.2846
64	33	60	77555	1.0949	70658	1.4342	6.3182
64.2	32	60	77690	1.0978	70783	1.438	6.3521
64.4	32	60	77824	1.1008	70907	1.4418	6.386
64.6	32	60	77958	1.1037	71031	1.4456	6.42
64.8	32	60	78092	1.1066	71155	1.4493	6.4537
65	32	60	78227	1.1094	71279	1.4531	6.4874
65.2	32	60	78361	1.1123	71404	1.4569	6.5209
65.4	32	60	78497	1.1152	71530	1.4606	6.5544
65.6	32	60	78633	1.1181	71656	1.4644	6.5874
65.8	32	60	78770	1.121	71783	1.4682	6.6202
66	32	60	78907	1.1239	71910	1.4719	6.6532
66.2	32	60	79045	1.1268	72037	1.4758	6.686
66.4	32	60	79181	1.1297	72164	1.4796	6.7189
66.6	32	60	79317	1.1326	72290	1.4833	6.7516
66.8	32	60	79452	1.1354	72415	1.487	6.7843
67	32	60	79586	1.1383	72539	1.4907	6.8174
67.2	32	60	79720	1.1411	72663	1.4944	6.8506
67.4	32	60	79853	1.1439	72786	1.4981	6.8835
67.6	32	60	79988	1.1468	72911	1.5018	6.9165
67.8	32	60	80124	1.1496	73036	1.5054	6.9496
68	32	60	80261	1.1524	73163	1.5091	6.9826
68.2	31	60	80399	1.1553	73292	1.5129	7.0152
68.4	31	60	80538	1.1582	73420	1.5167	7.0476
68.6	31	60	80677	1.1612	73549	1.5205	7.0802
68.8	31	60	80815	1.1641	73677	1.5244	7.1128
69	31	60	80953	1.167	73805	1.5281	7.1454
69.2	31	60	81089	1.1699	73931	1.5319	7.1784
69.4	31	60	81225	1.1728	74056	1.5357	7.2114
69.6	31	60	81359	1.1757	74180	1.5395	7.2447
69.8	31	60	81493	1.1787	74304	1.5434	7.2778
70	31	60	81627	1.1817	74427	1.5473	7.3112
70.2	31	60	81761	1.1847	74551	1.5512	7.3446
70.4	31	60	81897	1.1877	74676	1.5552	7.378
70.6	31	60	82033	1.1908	74802	1.5592	7.4114
70.8	31	60	82171	1.1939	74930	1.5632	7.4447
71	31	60	82310	1.197	75058	1.5672	7.4777
71.2	31	60	82449	1.2001	75186	1.5712	7.5105
71.4	31	60	82588	1.2031	75315	1.5753	7.5434
71.6	31	60	82728	1.2062	75444	1.5793	7.5762
71.8	31	60	82867	1.2093	75572	1.5833	7.6086
72	31	60	83005	1.2123	75700	1.5872	7.6412
72.2	30	60	83144	1.2154	75829	1.5912	7.6738
72.4	30	60	83283	1.2185	75957	1.5952	7.7066
72.6	30	60	83421	1.2216	76085	1.5993	7.7394
72.8	30	60	83560	1.2247	76212	1.6034	7.772
73	30	60	83698	1.2278	76340	1.6074	7.8044
73.2	30	60	83836	1.2308	76468	1.6113	7.8365
73.4	30	60	83974	1.2337	76596	1.6151	7.8684
73.6	30	60	84114	1.2367	76724	1.619	7.9003
73.8	30	60	84253	1.2397	76853	1.6229	7.9319
74	30	60	84393	1.2427	76982	1.6268	7.9636
74.2	30	60	84532	1.2457	77111	1.6307	7.9951
74.4	30	60	84671	1.2487	77240	1.6347	8.0263
74.6	30	60	84810	1.2517	77368	1.6385	8.0577
74.8	30	60	84949	1.2546	77497	1.6423	8.0887
75	30	60	85087	1.2574	77625	1.646	8.1195
75.2	30	60	85146	1.2602	77673	1.6496	8.1584
75.4	30	60	85203	1.2629	77721	1.6531	8.1974
75.6	30	60	85261	1.2656	77768	1.6566	8.2364
75.8	30	60	85318	1.2683	77815	1.6601	8.2753
76	30	60	85375	1.271	77862	1.6636	8.3145
76.2	29	60	85438	1.2741	77914	1.6677	8.3552
76.4	29	60	85502	1.2775	77967	1.6721	8.3958
76.6	29	60	85568	1.281	78021	1.6766	8.4361
76.8	29	60	85636	1.2845	78077	1.6813	8.4766
77	29	60	85705	1.2881	78135	1.686	8.5168
77.2	29	60	85775	1.2917	78194	1.6906	8.5576
77.4	29	60	85845	1.2952	78252	1.6952	8.5982
77.6	29	60	85915	1.2989	78310	1.7	8.6386
77.8	29	60	85984	1.3026	78367	1.7048	8.6789
78	29	60	86052	1.3063	78423	1.7097	8.7195
78.2	29	60	86117	1.31	78477	1.7144	8.7605
78.4	29	60	86181	1.3136	78529	1.7191	8.8019
78.6	29	60	86244	1.3171	78580	1.7237	8.8436
78.8	29	60	86306	1.3207	78630	1.7284	8.8851
79	29	60	86367	1.3242	78680	1.733	8.927
79.2	29	60	86429	1.3278	78730	1.7376	8.969
79.4	29	60	86491	1.3313	78780	1.7422	9.0112
79.6	29	60	86554	1.3348	78832	1.7468	9.0537
79.8	29	60	86619	1.3383	78885	1.7513	9.0962
80	29	60	86684	1.3418	78939	1.7558	9.1387
80.2	23	60	86743	1.3445	78988	1.7593	9.1747
80.4	23	60	86801	1.3468	79037	1.7623	9.2107
80.6	23	60	86857	1.3491	79084	1.7653	9.2477
80.8	23	60	86911	1.3514	79129	1.7683	9.2853
81	23	60	86963	1.3538	79172	1.7714	9.3233
81.2	23	60	87014	1.3561	79213	1.7745	9.3621
81.4	23	60	87064	1.3585	79254	1.7776	9.4005
81.6	23	60	87115	1.3609	79296	1.7807	9.4386
81.8	23	60	87168	1.3633	79340	1.7838	9.4762
82	23	60	87223	1.3657	79385	1.7869	9.5139
82.2	23	60	87280	1.368	79432	1.79	9.5514
82.4	23	60	87336	1.3703	79479	1.793	9.5885
82.6	23	60	87392	1.3726	79526	1.7959	9.6259
82.8	23	60	87447	1.3748	79571	1.7988	9.6636
83	23	60	87499	1.377	79615	1.8017	9.7019
83.2	23	60	87550	1.3793	79657	1.8046	9.7403
83.4	23	60	87600	1.3815	79697	1.8075	9.7783
83.6	23	60	87649	1.3837	79737	1.8104	9.8159
83.8	23	60	87699	1.3858	79778	1.8131	9.8527
84	23	60	87750	1.3879	79821	1.8159	9.8896
84.2	23	60	87803	1.39	79865	1.8186	9.9259
84.4	23	60	87858	1.3921	79910	1.8213	9.9618
84.6	23	60	87912	1.3942	79956	1.824	9.9969
84.8	23	60	87966	1.3962	80001	1.8267	10.033
85	23	60	88019	1.3983	80045	1.8294	10.069
85.2	23	60	88070	1.4004	80087	1.8321	10.105
85.4	23	60	88120	1.4025	80127	1.8349	10.141
85.6	23	60	88169	1.4047	80167	1.8377	10.178
85.8	23	60	88218	1.4068	80207	1.8405	10.214
86	23	60	88269	1.4089	80249	1.8432	10.251
86.2	23	60	88321	1.411	80292	1.8459	10.287
86.4	23	60	88376	1.4131	80337	1.8487	10.322
86.6	23	60	88431	1.4152	80384	1.8514	10.358
86.8	23	60	88487	1.4173	80431	1.8541	10.393
87	23	60	88543	1.4194	80478	1.8568	10.428
87.2	23	60	88598	1.4215	80524	1.8595	10.463
87.4	23	60	88652	1.4236	80568	1.8622	10.499
87.6	23	60	88704	1.4257	80611	1.865	10.536
87.8	23	60	88756	1.4279	80654	1.8679	10.573
88	23	60	88808	1.4301	80696	1.8707	10.611
88.2	23	60	88861	1.4323	80739	1.8736	10.647
88.4	23	60	88914	1.4345	80784	1.8765	10.685
88.6	23	60	88970	1.4368	80829	1.8795	10.722
88.8	23	60	89026	1.4391	80876	1.8824	10.759
89	23	60	89083	1.4414	80923	1.8854	10.796
89.2	23	60	89139	1.4437	80970	1.8884	10.833
89.4	23	60	89195	1.446	81017	1.8913	10.869
89.6	23	60	89250	1.4482	81062	1.8943	10.907
89.8	23	60	89304	1.4505	81106	1.8973	10.945
90	23	60	89357	1.4529	81149	1.9004	10.984
90.2	23	75	89409	1.4814	81191	1.5517	11.023
90.4	23	75	89461	1.4638	81234	1.5335	11.061
90.6	23	75	89514	1.465	81277	1.5347	11.1
90.8	23	75	89567	1.4673	81320	1.5371	11.138
91	23	75	89621	1.4698	81364	1.5396	11.177
91.2	23	75	89675	1.4722	81409	1.5422	11.216
91.4	23	75	89730	1.4746	81453	1.5447	11.255
91.6	23	75	89784	1.477	81497	1.5472	11.293
91.8	23	75	89837	1.4794	81541	1.5496	11.331
92	23	75	89890	1.4817	81584	1.5521	11.37
92.2	23	75	89943	1.4841	81626	1.5546	11.408
92.4	23	75	89994	1.4866	81668	1.5571	11.447
92.6	23	75	90046	1.489	81710	1.5597	11.485
92.8	23	75	90098	1.4914	81752	1.5622	11.523
93	23	75	90151	1.4938	81795	1.5647	11.561
93.2	23	75	90204	1.4961	81838	1.5671	11.598
93.4	23	75	90257	1.4984	81881	1.5695	11.636
93.6	23	75	90311	1.5007	81926	1.5719	11.673
93.8	23	75	90365	1.503	81970	1.5743	11.71
94	23	75	90419	1.5053	82013	1.5767	11.747
94.2	23	75	90471	1.5075	82056	1.579	11.784
94.4	23	75	90523	1.5098	82098	1.5814	11.822
94.6	23	75	90574	1.512	82140	1.5837	11.859
94.8	23	75	90625	1.5143	82181	1.586	11.896
95	23	75	90676	1.5165	82222	1.5883	11.933
95.2	23	75	90728	1.5187	82264	1.5906	11.97
95.4	23	75	90780	1.5209	82307	1.5929	12.006
95.6	23	75	90833	1.5231	82350	1.5953	12.043
95.8	23	75	90887	1.5254	82393	1.5976	12.08
96	23	75	90939	1.5277	82436	1.6	12.117
96.2	23	75	90992	1.5299	82479	1.6023	12.154
96.4	23	75	91043	1.5321	82521	1.6046	12.19
96.6	23	75	91094	1.5343	82562	1.6069	12.226
96.8	23	75	91145	1.5365	82603	1.6092	12.263
97	23	75	91196	1.5386	82644	1.6114	12.299
97.2	23	75	91247	1.5407	82686	1.6136	12.335
97.4	23	75	91299	1.5429	82728	1.6159	12.371
97.6	23	75	91351	1.5451	82770	1.6181	12.408
97.8	23	75	91403	1.5472	82813	1.6204	12.444
98	23	75	91455	1.5494	82855	1.6227	12.481
98.2	23	75	91507	1.5516	82897	1.6249	12.517
98.4	23	75	91558	1.5537	82938	1.6272	12.553
98.6	23	75	91609	1.5559	82979	1.6294	12.59
98.8	23	75	91660	1.5581	83020	1.6317	12.626
99	23	75	91711	1.5603	83062	1.634	12.663
99.2	23	75	91762	1.5624	83103	1.6362	12.699
99.4	23	75	91814	1.5646	83145	1.6385	12.735
99.6	23	75	91866	1.5668	83187	1.6407	12.77
99.8	23	75	91917	1.5689	83228	1.643	12.806
100	23	75	91968	1.5711	83270	1.6452	12.841
100.2	23	75	91219	1.5646	82606	1.6385	12.876
100.4	23	75	90468	1.5539	81939	1.6273	12.912
100.6	23	75	89714	1.543	81270	1.616	12.951
100.8	23	75	88958	1.5321	80598	1.6047	12.989
101	23	75	88201	1.5213	79926	1.5933	13.028
101.2	23	75	87447	1.5104	79257	1.582	13.067
101.4	23	75	86696	1.4995	78590	1.5707	13.106
101.6	23	75	85948	1.4887	77927	1.5594	13.146
101.8	23	75	85201	1.478	77265	1.5482	13.186
102	23	75	84454	1.4672	76603	1.537	13.227
102.2	23	75	84505	1.4656	76643	1.5353	13.267
102.4	23	75	84556	1.4679	76683	1.5377	13.308
102.6	23	75	84607	1.4704	76724	1.5403	13.349
102.8	23	75	84660	1.4729	76767	1.5429	13.39
103	23	75	84716	1.4755	76812	1.5456	13.431
103.2	23	75	84773	1.478	76859	1.5482	13.471
103.4	23	75	84831	1.4806	76906	1.5509	13.512
103.6	23	75	84889	1.4831	76954	1.5536	13.551
103.8	23	75	84946	1.4857	77001	1.5562	13.591
104	23	75	85003	1.4882	77046	1.5589	13.631
104.2	23	75	85058	1.4907	77091	1.5615	13.671
104.4	23	75	85111	1.4931	77134	1.564	13.71
104.6	23	75	85164	1.4955	77177	1.5665	13.749
104.8	23	75	85216	1.4979	77219	1.569	13.787
105	23	75	85269	1.5002	77261	1.5714	13.825
105.2	23	75	85321	1.5026	77304	1.5739	13.864
105.4	23	75	85375	1.505	77347	1.5764	13.902
105.6	23	75	85430	1.5074	77391	1.5789	13.94
105.8	23	75	85485	1.5098	77436	1.5814	13.978
106	23	75	85540	1.5122	77481	1.5839	14.016
106.2	23	75	85596	1.5146	77526	1.5864	14.054
106.4	23	75	85650	1.5171	77570	1.5889	14.092
106.6	23	75	85704	1.5194	77614	1.5914	14.13
106.8	23	75	85757	1.5218	77656	1.5939	14.168
107	23	75	85809	1.5242	77698	1.5964	14.207
107.2	23	75	85862	1.5266	77740	1.5989	14.245
107.4	23	75	85914	1.5289	77783	1.6013	14.283
107.6	23	75	85968	1.5313	77826	1.6038	14.321
107.8	23	75	86022	1.5336	77869	1.6062	14.359
108	23	75	86075	1.5359	77913	1.6086	14.396
108.2	23	75	86129	1.5382	77957	1.611	14.434
108.4	23	75	86183	1.5405	78000	1.6134	14.471
108.6	23	75	86236	1.5428	78043	1.6158	14.509
108.8	23	75	86289	1.5451	78085	1.6181	14.546
109	23	75	86341	1.5473	78128	1.6204	14.583
109.2	23	75	86394	1.5495	78171	1.6227	14.62
109.4	23	75	86447	1.5516	78213	1.625	14.656
109.6	23	75	86500	1.5537	78257	1.6271	14.692
109.8	23	75	86554	1.5558	78300	1.6293	14.728
110	23	75	86608	1.5579	78344	1.6315	14.763
110.2	23	75	86662	1.56	78389	1.6337	14.799
110.4	23	75	86717	1.562	78434	1.6358	14.833
110.6	23	75	86772	1.5641	78479	1.6379	14.869
110.8	23	75	86827	1.5661	78524	1.64	14.904
111	23	75	86882	1.5681	78569	1.6422	14.939
111.2	23	75	86937	1.5702	78614	1.6443	14.975
111.4	23	75	86991	1.5722	78659	1.6464	15.01
111.6	23	75	87046	1.5742	78703	1.6485	15.045
111.8	23	75	87101	1.5763	78748	1.6507	15.08
112	23	75	87155	1.5783	78793	1.6528	15.115
112.2	23	75	87210	1.5803	78837	1.6548	15.149
112.4	23	75	87264	1.5823	78882	1.6569	15.183
112.6	23	75	87319	1.5843	78926	1.659	15.218
112.8	23	75	87373	1.5863	78971	1.6611	15.252
113	23	75	87427	1.5883	79015	1.6631	15.287
113.2	23	75	87481	1.5902	79058	1.6652	15.321
113.4	23	75	87534	1.5923	79102	1.6673	15.356
113.6	23	75	87587	1.5943	79144	1.6695	15.393
113.8	23	75	87640	1.5964	79187	1.6717	15.43
114	23	75	87693	1.5986	79230	1.6739	15.467
114.2	23	75	87747	1.6008	79273	1.6762	15.504
114.4	23	75	87801	1.6029	79317	1.6784	15.54
114.6	23	75	87856	1.6051	79361	1.6807	15.577
114.8	23	75	87910	1.6073	79405	1.683	15.614
115	23	75	87964	1.6095	79449	1.6853	15.651
115.2	23	75	88018	1.6116	79492	1.6875	15.688
115.4	23	75	88070	1.6137	79534	1.6897	15.725
115.6	23	75	88122	1.6158	79576	1.6918	15.762
115.8	23	75	88174	1.6178	79617	1.694	15.798
116	23	75	88225	1.6198	79657	1.6961	15.834
116.2	23	75	88276	1.6218	79698	1.6981	15.87
116.4	23	75	88327	1.6238	79740	1.7002	15.907
116.6	23	75	88380	1.6258	79782	1.7023	15.943
116.8	23	75	88433	1.6279	79825	1.7044	15.98
117	23	75	88487	1.6299	79868	1.7065	16.017
117.2	23	75	88540	1.6319	79911	1.7086	16.055
117.4	23	75	88594	1.6339	79954	1.7107	16.092
117.6	23	75	88647	1.6359	79997	1.7128	16.129
117.8	23	75	88700	1.638	80039	1.715	16.167
118	23	75	88752	1.6401	80081	1.7171	16.205
118.2	23	75	88804	1.6422	80123	1.7194	16.244
118.4	23	75	88857	1.6443	80164	1.7215	16.282
118.6	23	75	88909	1.6464	80206	1.7237	16.32
118.8	23	75	88962	1.6485	80249	1.7259	16.358
119	23	75	89015	1.6506	80291	1.7281	16.396
119.2	23	75	89068	1.6528	80333	1.7303	16.433
119.4	23	75	89122	1.6549	80376	1.7326	16.471
119.6	23	75	89175	1.6571	80419	1.7348	16.508
119.8	23	75	89229	1.6593	80461	1.7371	16.546
120	23	75	89282	1.6615	80504	1.7394	16.583
120.2	23	75	89337	1.6637	80548	1.7417	16.621
120.4	23	75	89391	1.6659	80591	1.744	16.659
120.6	23	75	89446	1.6682	80635	1.7464	16.697
120.8	23	75	89500	1.6704	80678	1.7487	16.734
121	23	75	89554	1.6727	80721	1.7511	16.772
121.2	23	75	89608	1.6749	80764	1.7534	16.809
121.4	23	75	89662	1.6771	80807	1.7557	16.846
121.6	23	75	89715	1.6793	80849	1.758	16.883
121.8	23	75	89768	1.6815	80891	1.7602	16.919
122	23	75	89820	1.6836	80933	1.7624	16.955
122.2	23	75	89873	1.6857	80974	1.7646	16.992
122.4	23	75	89925	1.6878	81016	1.7669	17.029
122.6	23	75	89977	1.6899	81057	1.769	17.065
122.8	23	75	90029	1.692	81098	1.7712	17.102
123	23	75	90081	1.6942	81139	1.7735	17.139
123.2	23	75	90134	1.6964	81181	1.7757	17.176
123.4	23	75	90186	1.6986	81222	1.778	17.213
123.6	23	75	90239	1.7007	81264	1.7803	17.25
123.8	23	75	90293	1.7029	81307	1.7826	17.286
124	23	75	90346	1.705	81349	1.7848	17.322
124.2	23	75	90400	1.7071	81392	1.787	17.359
124.4	23	75	90453	1.7093	81434	1.7892	17.396
124.6	23	75	90506	1.7115	81476	1.7915	17.432
124.8	23	75	90559	1.7136	81518	1.7937	17.469
125	23	75	90611	1.7157	81559	1.7959	17.505
125.2	23	75	90663	1.7179	81600	1.7981	17.541
125.4	23	75	90715	1.72	81641	1.8003	17.577
125.6	23	75	90767	1.722	81682	1.8025	17.613
125.8	23	75	90819	1.7241	81723	1.8046	17.649
126	23	75	90872	1.7261	81765	1.8067	17.685
126.2	23	75	90926	1.7282	81808	1.8088	17.72
126.4	23	75	90979	1.7302	81850	1.811	17.757
126.6	23	75	91033	1.7323	81892	1.8131	17.793
126.8	23	75	91086	1.7344	81935	1.8153	17.83
127	23	75	91139	1.7365	81977	1.8175	17.868
127.2	23	75	91192	1.7387	82018	1.8198	17.906
127.4	23	75	91245	1.7408	82060	1.822	17.943
127.6	23	75	91298	1.7428	82102	1.8241	17.979
127.8	23	75	91351	1.7449	82144	1.8262	18.015
128	23	75	91404	1.7469	82185	1.8284	18.052
128.2	23	75	91456	1.749	82227	1.8305	18.089
128.4	23	75	91509	1.751	82268	1.8327	18.125
128.6	23	75	91562	1.7531	82310	1.8348	18.161
128.8	23	75	91615	1.7551	82352	1.8368	18.198
129	23	75	91668	1.7571	82394	1.8389	18.235
129.2	23	75	91721	1.7591	82435	1.841	18.271
129.4	23	75	91773	1.761	82477	1.8431	18.308
129.6	23	75	91826	1.763	82518	1.8451	18.343
129.8	23	75	91878	1.7649	82560	1.8471	18.379
130	23	75	91931	1.7668	82601	1.849	18.415
130.2	23	75	91183	1.7588	81943	1.8407	18.451
130.4	23	75	90434	1.7462	81282	1.8276	18.488
130.6	23	75	89681	1.7332	80619	1.8141	18.525
130.8	23	75	88925	1.7202	79952	1.8006	18.564
131	23	75	88170	1.7073	79286	1.7871	18.603
131.2	23	75	87416	1.6943	78622	1.7736	18.641
131.4	23	75	86665	1.6813	77961	1.7601	18.679
131.6	23	75	85917	1.6684	77302	1.7466	18.717
131.8	23	75	85170	1.6554	76644	1.7331	18.755
132	23	75	84422	1.6425	75985	1.7197	18.794
132.2	23	75	84471	1.6398	76023	1.7169	18.834
132.4	23	75	84519	1.6416	76061	1.7187	18.873
132.6	23	75	84570	1.6435	76100	1.7207	18.912
132.8	23	75	84624	1.6456	76143	1.7229	18.951
133	23	75	84681	1.6476	76189	1.7249	18.989
133.2	23	75	84740	1.6496	76237	1.7271	19.027
133.4	23	75	84800	1.6517	76285	1.7292	19.065
133.6	23	75	84859	1.6537	76334	1.7313	19.103
133.8	23	75	84917	1.6557	76380	1.7334	19.141
134	23	75	84973	1.6577	76425	1.7355	19.18
134.2	23	75	85027	1.6597	76468	1.7376	19.219
134.4	23	75	85080	1.6617	76510	1.7397	19.259
134.6	23	75	85132	1.6636	76551	1.7417	19.298
134.8	23	75	85185	1.6655	76592	1.7437	19.337
135	23	75	85239	1.6675	76635	1.7457	19.376
135.2	23	75	85293	1.6694	76678	1.7477	19.415
135.4	23	75	85349	1.6713	76723	1.7497	19.453
135.6	23	75	85406	1.6733	76768	1.7517	19.491
135.8	23	75	85462	1.6751	76814	1.7536	19.528
136	23	75	85519	1.677	76860	1.7555	19.565
136.2	23	75	85575	1.6788	76905	1.7574	19.601
136.4	23	75	85631	1.6806	76949	1.7593	19.638
136.6	23	75	85686	1.6824	76993	1.7612	19.674
136.8	23	75	85740	1.6842	77037	1.7631	19.711
137	23	75	85794	1.686	77080	1.7649	19.748
137.2	23	75	85848	1.6877	77123	1.7668	19.785
137.4	23	75	85902	1.6895	77166	1.7686	19.821
137.6	23	75	85956	1.6913	77209	1.7704	19.856
137.8	23	75	86010	1.693	77252	1.7722	19.893
138	23	75	86065	1.6948	77296	1.7741	19.929
138.2	23	75	86120	1.6965	77340	1.7759	19.965
138.4	23	75	86175	1.6983	77383	1.7778	20.001
138.6	23	75	86229	1.7	77427	1.7796	20.036
138.8	23	75	86283	1.7017	77470	1.7813	20.071
139	23	75	86337	1.7035	77513	1.7831	20.106
139.2	23	75	86391	1.7052	77556	1.7849	20.141
139.4	23	75	86445	1.7069	77599	1.7867	20.176
139.6	23	75	86499	1.7086	77642	1.7884	20.211
139.8	23	75	86554	1.7102	77686	1.7902	20.245
140	23	75	86609	1.7119	77729	1.7919	20.28
140.2	23	75	86663	1.7135	77773	1.7936	20.314
140.4	23	75	86718	1.7152	77817	1.7953	20.348
140.6	23	75	86773	1.7168	77861	1.797	20.382
140.8	23	75	86827	1.7184	77904	1.7986	20.416
141	23	75	86881	1.72	77947	1.8003	20.451
141.2	23	75	86935	1.7216	77990	1.8021	20.487
141.4	23	75	86989	1.7233	78033	1.8038	20.523
141.6	23	75	87044	1.7249	78076	1.8055	20.559
141.8	23	75	87100	1.7266	78121	1.8072	20.595
142	23	75	87156	1.7283	78166	1.809	20.631
142.2	23	75	87213	1.73	78211	1.8108	20.669
142.4	23	75	87270	1.7317	78257	1.8125	20.706
142.6	23	75	87327	1.7334	78303	1.8143	20.743
142.8	23	75	87384	1.7351	78348	1.8161	20.781
143	23	75	87441	1.7368	78393	1.8179	20.818
143.2	23	75	87497	1.7385	78438	1.8196	20.854
143.4	23	75	87552	1.7401	78482	1.8213	20.89
143.6	23	75	87608	1.7418	78526	1.823	20.928
143.8	23	75	87664	1.7434	78571	1.8247	20.965
144	23	75	87722	1.7451	78617	1.8265	21.002
144.2	23	75	87780	1.7468	78664	1.8282	21.039
144.4	23	75	87840	1.7485	78712	1.83	21.075
144.6	23	75	87900	1.7501	78760	1.8317	21.112
144.8	23	75	87961	1.7518	78809	1.8335	21.149
145	23	75	88021	1.7535	78857	1.8353	21.187
145.2	23	75	88080	1.7552	78905	1.837	21.224
145.4	23	75	88138	1.7569	78951	1.8388	21.262
145.6	23	75	88196	1.7586	78997	1.8405	21.299
145.8	23	75	88252	1.7603	79041	1.8423	21.337
146	23	75	88308	1.7619	79085	1.844	21.375
146.2	23	75	88363	1.7636	79129	1.8457	21.413
146.4	23	75	88419	1.7653	79172	1.8475	21.45
146.6	23	75	88474	1.7669	79217	1.8491	21.487
146.8	23	75	88530	1.7685	79261	1.8508	21.523
147	23	75	88587	1.77	79305	1.8524	21.561
147.2	23	75	88643	1.7716	79350	1.8541	21.598
147.4	23	75	88700	1.7732	79395	1.8557	21.633
147.6	23	75	88757	1.7747	79440	1.8573	21.668
147.8	23	75	88814	1.7762	79485	1.8589	21.703
148	23	75	88870	1.7778	79530	1.8605	21.739
148.2	23	75	88927	1.7793	79576	1.862	21.774
148.4	23	75	88985	1.7808	79621	1.8636	21.808
148.6	23	75	89043	1.7822	79668	1.8651	21.843
148.8	23	75	89102	1.7837	79715	1.8666	21.877
149	23	75	89161	1.7852	79762	1.8682	21.911
149.2	23	75	89221	1.7866	79810	1.8697	21.945
149.4	23	75	89281	1.7881	79859	1.8713	21.98
149.6	23	75	89341	1.7896	79907	1.8728	22.015
149.8	23	75	89401	1.7912	79955	1.8744	22.051
150	23	75	89461	1.7927	80003	1.876	22.087
150.2	23	75	88701	1.7839	79334	1.8668	22.128
150.4	23	75	87939	1.7703	78662	1.8527	22.171
150.6	23	75	87172	1.7564	77987	1.8383	22.215
150.8	23	75	86402	1.7425	77308	1.8238	22.26
151	23	75	85629	1.7287	76626	1.8094	22.306
151.2	23	75	84856	1.7148	75944	1.795	22.353
151.4	23	75	84086	1.701	75265	1.7805	22.399
151.6	23	75	83319	1.6871	74590	1.7661	22.445
151.8	23	75	82557	1.6733	73919	1.7517	22.49
152	23	75	81797	1.6595	73251	1.7374	22.536
152.2	23	75	81839	1.6565	73280	1.7343	22.58
152.4	23	75	81882	1.658	73311	1.7358	22.625
152.6	23	75	81927	1.6597	73344	1.7376	22.668
152.8	23	75	81972	1.6614	73377	1.7394	22.712
153	23	75	82018	1.6631	73411	1.7412	22.754
153.2	23	75	82065	1.6649	73445	1.743	22.796
153.4	23	75	82112	1.6666	73480	1.7448	22.839
153.6	23	75	82160	1.6684	73516	1.7466	22.881
153.8	23	75	82208	1.6702	73551	1.7485	22.924
154	23	75	82256	1.672	73587	1.7503	22.966
154.2	23	75	82304	1.6737	73623	1.7521	23.008
154.4	23	75	82353	1.6755	73659	1.754	23.051
154.6	23	75	82403	1.6773	73696	1.7559	23.093
154.8	23	75	82454	1.6791	73734	1.7578	23.135
155	23	75	82505	1.6809	73773	1.7596	23.176
155.2	23	75	82558	1.6827	73813	1.7615	23.217
155.4	23	75	82611	1.6844	73854	1.7633	23.256
155.6	23	75	82666	1.6861	73895	1.7651	23.296
155.8	23	75	82720	1.6879	73937	1.7669	23.336
156	23	75	82773	1.6896	73978	1.7687	23.376
156.2	23	75	82826	1.6913	74018	1.7705	23.416
156.4	23	75	82878	1.693	74057	1.7723	23.457
156.6	23	75	82929	1.6947	74095	1.774	23.498
156.8	23	75	82978	1.6964	74132	1.7758	23.538
157	23	75	83027	1.698	74169	1.7775	23.579
157.2	23	75	83075	1.6996	74204	1.7791	23.62
157.4	23	75	83122	1.7012	74239	1.7808	23.66
157.6	23	75	83170	1.7028	74273	1.7824	23.701
157.8	23	75	83217	1.7044	74308	1.7841	23.741
158	23	75	83265	1.7059	74344	1.7857	23.781
158.2	23	75	83314	1.7075	74380	1.7873	23.821
158.4	23	75	83363	1.709	74417	1.7889	23.86
158.6	23	75	83413	1.7105	74454	1.7904	23.898
158.8	23	75	83463	1.7119	74492	1.7919	23.936
159	23	75	83511	1.7133	74528	1.7934	23.974
159.2	23	75	83558	1.7147	74563	1.7948	24.012
159.4	23	75	83603	1.716	74595	1.7962	24.05
159.6	23	75	83646	1.7174	74626	1.7976	24.09
159.8	23	75	83687	1.7187	74655	1.799	24.128
160	23	75	83726	1.7199	74682	1.8003	24.166
160.2	23	75	83841	1.7209	74786	1.8013	24.172
160.4	23	75	83956	1.7217	74890	1.8021	24.178
160.6	23	75	84071	1.7225	74993	1.803	24.183
160.8	23	75	84187	1.7233	75097	1.8038	24.189
161	23	75	84302	1.7241	75202	1.8047	24.194
161.2	23	75	84419	1.7249	75307	1.8055	24.198
161.4	23	75	84536	1.7257	75413	1.8062	24.202
161.6	23	75	84653	1.7264	75519	1.807	24.206
161.8	23	75	84770	1.7271	75625	1.8077	24.209
162	23	75	84887	1.7277	75731	1.8084	24.211
162.2	23	75	85003	1.7284	75836	1.8091	24.215
162.4	23	75	85119	1.7291	75939	1.8098	24.219
162.6	23	75	85233	1.7297	76042	1.8104	24.222
162.8	23	75	85346	1.7302	76144	1.811	24.225
163	23	75	85459	1.7308	76246	1.8116	24.227
163.2	23	75	85572	1.7313	76348	1.8121	24.229
163.4	23	75	85686	1.7318	76450	1.8126	24.23
163.6	23	75	85800	1.7322	76553	1.8131	24.231
163.8	23	75	85914	1.7326	76656	1.8135	24.231
164	23	75	86028	1.7331	76758	1.8139	24.232
164.2	23	75	86141	1.7335	76861	1.8144	24.232
164.4	23	75	86255	1.7339	76963	1.8148	24.234
164.6	23	75	86369	1.7344	77065	1.8153	24.236
164.8	23	75	86483	1.7348	77168	1.8158	24.239
165	23	75	86597	1.7353	77271	1.8163	24.241
165.2	23	75	86712	1.7358	77375	1.8168	24.243
165.4	23	75	86828	1.7362	77479	1.8172	24.246
165.6	23	75	86944	1.7367	77583	1.8177	24.25
165.8	23	75	87059	1.7372	77688	1.8182	24.254
166	23	75	87174	1.7377	77792	1.8187	24.259
166.2	23	75	87289	1.7382	77895	1.8192	24.263
166.4	23	75	87404	1.7386	77998	1.8198	24.269
166.6	23	75	87518	1.7391	78101	1.8203	24.274
166.8	23	75	87632	1.7396	78204	1.8208	24.28
167	23	75	87747	1.7402	78307	1.8213	24.285
167.2	23	75	87862	1.7407	78411	1.8219	24.291
167.4	23	75	87977	1.7412	78515	1.8225	24.298
167.6	23	75	88093	1.7418	78620	1.823	24.306
167.8	23	75	88210	1.7424	78725	1.8236	24.314
168	23	75	88326	1.743	78830	1.8242	24.322
168.2	23	75	88442	1.7435	78934	1.8249	24.331
168.4	23	75	88557	1.7441	79038	1.8255	24.34
168.6	23	75	88671	1.7447	79141	1.8261	24.351
168.8	23	75	88784	1.7454	79242	1.8267	24.362
169	23	75	88898	1.746	79344	1.8274	24.375
169.2	23	75	89011	1.7466	79446	1.8281	24.387
169.4	23	75	89126	1.7472	79549	1.8287	24.399
169.6	23	75	89241	1.7479	79653	1.8293	24.41
169.8	23	75	89358	1.7485	79759	1.83	24.422
170	23	75	89475	1.7491	79864	1.8306	24.432
170.2	23	75	88742	1.7395	79225	1.8207	24.457
170.4	23	75	88007	1.7253	78582	1.8059	24.485
170.6	23	75	87265	1.7109	77934	1.7909	24.515
170.8	23	75	86521	1.6965	77283	1.7759	24.547
171	23	75	85773	1.6821	76628	1.7609	24.58
171.2	23	75	85025	1.6677	75974	1.7459	24.613
171.4	23	75	84279	1.6533	75322	1.7309	24.646
171.6	23	75	83537	1.6389	74673	1.7159	24.676
171.8	23	75	82798	1.6246	74027	1.701	24.707
172	23	75	82061	1.6102	73384	1.686	24.738
172.2	23	75	82123	1.6064	73435	1.682	24.77
172.4	23	75	82185	1.6069	73486	1.6825	24.802
172.6	23	75	82247	1.6076	73537	1.6833	24.834
172.8	23	75	82310	1.6084	73588	1.6841	24.866
173	23	75	82374	1.6091	73641	1.6849	24.897
173.2	23	75	82438	1.6098	73694	1.6856	24.927
173.4	23	75	82503	1.6105	73748	1.6863	24.957
173.6	23	75	82568	1.6111	73802	1.687	24.986
173.8	23	75	82632	1.6118	73856	1.6877	25.015
174	23	75	82697	1.6125	73910	1.6884	25.044
174.2	23	75	82762	1.6131	73964	1.689	25.073
174.4	23	75	82827	1.6138	74018	1.6897	25.103
174.6	23	75	82891	1.6145	74071	1.6904	25.133
174.8	23	75	82955	1.6151	74125	1.6911	25.162
175	23	75	83019	1.6157	74178	1.6918	25.19
175.2	23	75	83084	1.6163	74232	1.6924	25.219
175.4	23	75	83149	1.617	74286	1.6931	25.248
175.6	23	75	83216	1.6176	74342	1.6937	25.276
175.8	23	75	83283	1.6182	74398	1.6944	25.304
176	23	75	83351	1.6189	74456	1.695	25.333
176.2	23	75	83419	1.6195	74513	1.6957	25.361
176.4	23	75	83486	1.6201	74570	1.6964	25.389
176.6	23	75	83553	1.6208	74626	1.6971	25.419
176.8	23	75	83619	1.6215	74681	1.6977	25.449
177	23	75	83684	1.6221	74735	1.6984	25.48
177.2	23	75	83749	1.6227	74788	1.6991	25.511
177.4	23	75	83813	1.6234	74842	1.6997	25.542
177.6	23	75	83879	1.624	74897	1.7004	25.573
177.8	23	75	83945	1.6247	74952	1.7011	25.603
178	23	75	84011	1.6253	75007	1.7018	25.633
178.2	23	75	84078	1.6259	75063	1.7024	25.663
178.4	23	75	84144	1.6266	75119	1.703	25.692
178.6	23	75	84210	1.6272	75174	1.7037	25.722
178.8	23	75	84275	1.6278	75228	1.7044	25.753
179	23	75	84339	1.6285	75281	1.705	25.784
179.2	23	75	84403	1.6291	75334	1.7057	25.815
179.4	23	75	84467	1.6298	75387	1.7064	25.846
179.6	23	75	84531	1.6304	75440	1.707	25.876
179.8	23	75	84596	1.631	75494	1.7077	25.906
180	23	75	84662	1.6317	75549	1.7084	25.937
180.2	23	75	84728	1.6323	75605	1.709	25.967
180.4	23	75	84795	1.6329	75661	1.7096	25.996
180.6	23	75	84862	1.6335	75717	1.7103	26.025
180.8	23	75	84929	1.6341	75773	1.7109	26.053
181	23	75	84994	1.6346	75828	1.7115	26.082
181.2	23	75	85059	1.6352	75883	1.712	26.111
181.4	23	75	85124	1.6358	75936	1.7126	26.14
181.6	23	75	85188	1.6363	75990	1.7132	26.169
181.8	23	75	85253	1.6369	76044	1.7138	26.199
182	23	75	85318	1.6375	76099	1.7144	26.228
182.2	23	75	85385	1.6381	76155	1.715	26.256
182.4	23	75	85452	1.6386	76212	1.7156	26.284
182.6	23	75	85521	1.6392	76269	1.7162	26.312
182.8	23	75	85589	1.6398	76327	1.7168	26.34
183	23	75	85658	1.6403	76385	1.7174	26.368
183.2	23	75	85727	1.6409	76443	1.718	26.396
183.4	23	75	85795	1.6414	76501	1.7185	26.423
183.6	23	75	85863	1.6419	76558	1.7191	26.451
183.8	23	75	85929	1.6425	76614	1.7196	26.478
184	23	75	85995	1.643	76669	1.7201	26.506
184.2	23	75	86061	1.6435	76725	1.7207	26.534
184.4	23	75	86128	1.644	76781	1.7212	26.561
184.6	23	75	86196	1.6445	76838	1.7218	26.587
184.8	23	75	86264	1.645	76896	1.7223	26.614
185	23	75	86333	1.6456	76954	1.7228	26.641
185.2	23	75	86403	1.6461	77013	1.7234	26.667
185.4	23	75	86472	1.6465	77072	1.7238	26.692
185.6	23	75	86541	1.647	77130	1.7243	26.718
185.8	23	75	86608	1.6475	77188	1.7248	26.743
186	23	75	86675	1.6479	77244	1.7253	26.77
186.2	23	75	86743	1.6484	77301	1.7258	26.797
186.4	23	75	86812	1.6489	77360	1.7263	26.823
186.6	23	75	86882	1.6494	77419	1.7269	26.85
186.8	23	75	86953	1.6499	77480	1.7274	26.876
187	23	75	87025	1.6505	77541	1.728	26.902
187.2	23	75	87099	1.651	77604	1.7285	26.927
187.4	23	75	87173	1.6515	77667	1.729	26.952
187.6	23	75	87247	1.652	77731	1.7295	26.977
187.8	23	75	87321	1.6525	77795	1.73	27.001
188	23	75	87395	1.653	77858	1.7305	27.026
188.2	23	75	87469	1.6534	77921	1.731	27.051
188.4	23	75	87541	1.6539	77983	1.7316	27.077
188.6	23	75	87612	1.6544	78044	1.7321	27.102
188.8	23	75	87682	1.6549	78103	1.7325	27.128
189	23	75	87751	1.6553	78161	1.733	27.154
189.2	23	75	87818	1.6558	78218	1.7335	27.18
189.4	23	75	87885	1.6563	78275	1.734	27.206
189.6	23	75	87952	1.6567	78331	1.7345	27.233
189.8	23	75	88021	1.6572	78389	1.7349	27.259
190	23	75	88091	1.6576	78449	1.7354	27.284
190.2	23	75	87362	1.6483	77816	1.7257	27.309
190.4	23	75	86633	1.6346	77182	1.7114	27.334
190.6	23	75	85901	1.6206	76546	1.6968	27.361
190.8	23	75	85161	1.6066	75901	1.6823	27.391
191	23	75	84417	1.5927	75253	1.6677	27.424
191.2	23	75	83671	1.5787	74602	1.6532	27.457
191.4	23	75	82925	1.5648	73952	1.6387	27.49
191.6	23	75	82182	1.5509	73304	1.6242	27.522
191.8	23	75	81441	1.537	72660	1.6098	27.553
192	23	75	80706	1.5232	72020	1.5953	27.582
192.2	23	75	80774	1.5195	72078	1.5915	27.61
192.4	23	75	80848	1.5199	72141	1.5919	27.636
192.6	23	75	80927	1.5205	72210	1.5925	27.66
192.8	23	75	81011	1.5211	72283	1.5931	27.683
193	23	75	81098	1.5217	72359	1.5938	27.704
193.2	23	75	81186	1.5224	72437	1.5945	27.725
193.4	23	75	81275	1.523	72515	1.5952	27.746
193.6	23	75	81362	1.5237	72591	1.5959	27.767
193.8	23	75	81447	1.5243	72665	1.5965	27.789
194	23	75	81528	1.525	72736	1.5972	27.813
194.2	23	75	81607	1.5256	72804	1.5979	27.837
194.4	23	75	81681	1.5262	72868	1.5985	27.862
194.6	23	75	81753	1.5268	72929	1.5991	27.888
194.8	23	75	81822	1.5274	72987	1.5997	27.915
195	23	75	81889	1.528	73044	1.6004	27.942
195.2	23	75	81956	1.5286	73100	1.601	27.97
195.4	23	75	82023	1.5292	73157	1.6016	27.998
195.6	23	75	82092	1.5299	73215	1.6023	28.025
195.8	23	75	82163	1.5305	73275	1.603	28.052
196	23	75	82236	1.5311	73338	1.6036	28.077
196.2	23	75	82312	1.5318	73403	1.6043	28.101
196.4	23	75	82390	1.5324	73470	1.605	28.124
196.6	23	75	82468	1.5331	73537	1.6056	28.147
196.8	23	75	82546	1.5337	73604	1.6063	28.17
197	23	75	82623	1.5344	73671	1.607	28.193
197.2	23	75	82699	1.5351	73736	1.6077	28.217
197.4	23	75	82775	1.5358	73801	1.6084	28.241
197.6	23	75	82849	1.5365	73864	1.6092	28.266
197.8	23	75	82923	1.5372	73927	1.6099	28.291
198	23	75	82997	1.5378	73990	1.6106	28.315
198.2	23	75	83072	1.5385	74054	1.6113	28.338
198.4	23	75	83147	1.5391	74119	1.6119	28.36
198.6	23	75	83225	1.5397	74186	1.6126	28.382
198.8	23	75	83304	1.5403	74254	1.6132	28.402
199	23	75	83385	1.5409	74325	1.6138	28.421
199.2	23	75	83468	1.5414	74398	1.6144	28.439
199.4	23	75	83553	1.542	74472	1.615	28.456
199.6	23	75	83640	1.5426	74548	1.6156	28.473
199.8	23	75	83727	1.5432	74624	1.6162	28.491
200	23	75	83814	1.5438	74700	1.6168	28.507
200.2	23	65	83918	1.5268	74795	1.8437	28.518
200.4	23	65	84023	1.5409	74888	1.8606	28.528
200.6	23	65	84126	1.5424	74981	1.8624	28.538
200.8	23	65	84230	1.543	75074	1.8632	28.548
201	23	65	84333	1.5435	75167	1.8638	28.557
201.2	23	65	84436	1.5441	75260	1.8645	28.566
201.4	23	65	84539	1.5446	75352	1.8651	28.575
201.6	23	65	84642	1.5452	75444	1.8658	28.585
201.8	23	65	84744	1.5458	75535	1.8665	28.597
202	23	65	84844	1.5464	75625	1.8672	28.607
202.2	23	65	84944	1.5469	75714	1.8679	28.618
202.4	23	65	85043	1.5475	75802	1.8686	28.63
202.6	23	65	85143	1.5481	75891	1.8693	28.641
202.8	23	65	85243	1.5487	75980	1.87	28.652
203	23	65	85343	1.5492	76071	1.8706	28.662
203.2	23	65	85446	1.5497	76163	1.8713	28.672
203.4	23	65	85551	1.5503	76257	1.8719	28.681
203.6	23	65	85659	1.5508	76354	1.8726	28.69
203.8	23	65	85767	1.5514	76452	1.8733	28.699
204	23	65	85877	1.552	76551	1.874	28.707
204.2	23	65	85986	1.5526	76649	1.8747	28.715
204.4	23	65	86094	1.5532	76747	1.8754	28.724
204.6	23	65	86200	1.5537	76842	1.8761	28.734
204.8	23	65	86303	1.5543	76934	1.8768	28.744
205	23	65	86403	1.5548	77023	1.8774	28.755
205.2	23	65	86499	1.5554	77109	1.8781	28.767
205.4	23	65	86593	1.556	77192	1.8788	28.781
205.6	23	65	86686	1.5565	77273	1.8794	28.794
205.8	23	65	86777	1.5571	77354	1.8801	28.807
206	23	65	86868	1.5576	77434	1.8808	28.821
206.2	23	65	86959	1.5582	77514	1.8815	28.835
206.4	23	65	87052	1.5588	77596	1.8822	28.849
206.6	23	65	87145	1.5594	77678	1.8829	28.862
206.8	23	65	87240	1.56	77762	1.8836	28.874
207	23	65	87336	1.5605	77848	1.8843	28.885
207.2	23	65	87433	1.5611	77934	1.8849	28.895
207.4	23	65	87532	1.5617	78022	1.8856	28.905
207.6	23	65	87631	1.5622	78111	1.8863	28.914
207.8	23	65	87731	1.5628	78200	1.8869	28.923
208	23	65	87830	1.5633	78288	1.8876	28.932
208.2	23	65	87929	1.5638	78376	1.8882	28.941
208.4	23	65	88025	1.5644	78462	1.8888	28.951
208.6	23	65	88119	1.5649	78546	1.8894	28.961
208.8	23	65	88212	1.5653	78628	1.89	28.971
209	23	65	88303	1.5658	78708	1.8905	28.981
209.2	23	65	88393	1.5662	78787	1.891	28.991
209.4	23	65	88482	1.5666	78866	1.8915	29.001
209.6	23	65	88570	1.567	78944	1.892	29.011
209.8	23	65	88658	1.5674	79022	1.8925	29.022
210	23	65	88747	1.5678	79100	1.893	29.032
210.2	23	65	88036	1.5596	78485	1.8831	29.042
210.4	23	65	87323	1.5468	77869	1.8678	29.053
210.6	23	65	86607	1.5337	77250	1.852	29.065
210.8	23	65	85885	1.5205	76623	1.8362	29.08
211	23	65	85159	1.5074	75993	1.8205	29.096
211.2	23	65	84431	1.4943	75362	1.8047	29.113
211.4	23	65	83704	1.4812	74732	1.789	29.129
211.6	23	65	82979	1.4682	74103	1.7733	29.144
211.8	23	65	82258	1.4551	73478	1.7577	29.158
212	23	65	81540	1.4421	72856	1.742	29.17
212.2	23	65	81626	1.4381	72932	1.7372	29.181
212.4	23	65	81716	1.4383	73012	1.7374	29.189
212.6	23	65	81810	1.4388	73096	1.738	29.195
212.8	23	65	81909	1.4393	73184	1.7387	29.2
213	23	65	82010	1.4398	73275	1.7393	29.203
213.2	23	65	82112	1.4404	73368	1.7399	29.205
213.4	23	65	82215	1.4409	73461	1.7406	29.208
213.6	23	65	82317	1.4415	73552	1.7413	29.212
213.8	23	65	82418	1.4421	73642	1.742	29.217
214	23	65	82516	1.4427	73730	1.7427	29.222
214.2	23	65	82611	1.4433	73815	1.7434	29.228
214.4	23	65	82704	1.4438	73898	1.7441	29.235
214.6	23	65	82795	1.4443	73979	1.7447	29.243
214.8	23	65	82885	1.4449	74059	1.7454	29.251
215	23	65	82975	1.4454	74138	1.746	29.259
215.2	23	65	83066	1.446	74219	1.7466	29.266
215.4	23	65	83158	1.4464	74300	1.7472	29.273
215.6	23	65	83251	1.4469	74383	1.7478	29.279
215.8	23	65	83344	1.4474	74466	1.7484	29.284
216	23	65	83437	1.4479	74549	1.749	29.289
216.2	23	65	83530	1.4484	74632	1.7496	29.295
216.4	23	65	83622	1.4489	74714	1.7502	29.301
216.6	23	65	83712	1.4494	74794	1.7508	29.308
216.8	23	65	83801	1.4499	74873	1.7514	29.315
217	23	65	83889	1.4504	74951	1.752	29.323
217.2	23	65	83977	1.4509	75028	1.7526	29.33
217.4	23	65	84065	1.4514	75106	1.7532	29.337
217.6	23	65	84154	1.4519	75185	1.7537	29.343
217.8	23	65	84245	1.4524	75266	1.7543	29.348
218	23	65	84338	1.4528	75348	1.7549	29.353
218.2	23	65	84432	1.4534	75432	1.7556	29.358
218.4	23	65	84528	1.4539	75518	1.7562	29.361
218.6	23	65	84625	1.4545	75605	1.7568	29.365
218.8	23	65	84723	1.455	75693	1.7575	29.366
219	23	65	84822	1.4554	75781	1.758	29.368
219.2	23	65	84919	1.4559	75869	1.7585	29.369
219.4	23	65	85016	1.4563	75955	1.7591	29.371
219.6	23	65	85112	1.4568	76041	1.7596	29.374
219.8	23	65	85205	1.4572	76124	1.7602	29.378
220	23	65	85296	1.4577	76205	1.7608	29.383
220.2	23	65	85385	1.4582	76284	1.7614	29.388
220.4	23	65	85472	1.4587	76361	1.7619	29.394
220.6	23	65	85559	1.4591	76437	1.7624	29.399
220.8	23	65	85645	1.4595	76513	1.7629	29.404
221	23	65	85733	1.4599	76591	1.7634	29.407
221.2	23	65	85824	1.4602	76672	1.7638	29.409
221.4	23	65	85918	1.4606	76756	1.7642	29.409
221.6	23	65	86015	1.4609	76844	1.7646	29.408
221.8	23	65	86115	1.4612	76935	1.7649	29.406
222	23	65	86219	1.4615	77029	1.7653	29.402
222.2	23	65	86324	1.4618	77124	1.7657	29.398
222.4	23	65	86430	1.4621	77220	1.766	29.394
222.6	23	65	86534	1.4623	77315	1.7663	29.39
222.8	23	65	86637	1.4626	77408	1.7666	29.386
223	23	65	86737	1.4629	77499	1.7669	29.384
223.2	23	65	86835	1.4631	77588	1.7672	29.381
223.4	23	65	86931	1.4633	77674	1.7675	29.38
223.6	23	65	87024	1.4636	77757	1.7678	29.38
223.8	23	65	87116	1.4639	77839	1.7682	29.381
224	23	65	87206	1.4642	77920	1.7685	29.382
224.2	23	65	87297	1.4645	78001	1.7689	29.384
224.4	23	65	87387	1.4648	78081	1.7692	29.385
224.6	23	65	87478	1.465	78163	1.7696	29.386
224.8	23	65	87570	1.4653	78245	1.7699	29.386
225	23	65	87665	1.4656	78330	1.7702	29.386
225.2	23	65	87762	1.4658	78418	1.7705	29.386
225.4	23	65	87862	1.4661	78508	1.7708	29.384
225.6	23	65	87965	1.4664	78602	1.7712	29.381
225.8	23	65	88072	1.4666	78699	1.7715	29.377
226	23	65	88181	1.4669	78799	1.7718	29.373
0.2	22	30	62262	0.034293	58201	0.090166	0.001
0.4	22	30	62270	0.038871	58204	0.1022	0.00099943
0.6	22	30	62279	0.040396	58208	0.10621	0.00099884
0.8	22	30	62287	0.041309	58213	0.10861	0.00099825
1	22	30	62293	0.042122	58214	0.11075	0.00099771
1.2	22	30	62297	0.042947	58213	0.11291	0.00099722
1.4	22	30	62299	0.043803	58210	0.11516	0.00099675
1.6	22	30	62300	0.044696	58208	0.11751	0.00099628
1.8	22	30	62304	0.045626	58206	0.11996	0.00099579
2	22	30	62309	0.046599	58208	0.12251	0.00099525
2.2	22	30	62317	0.047617	58211	0.12519	0.00099469
2.4	22	30	62325	0.048677	58215	0.12798	0.00099411
2.6	22	30	62333	0.04978	58218	0.13087	0.00099354
2.8	22	30	62338	0.050926	58219	0.13389	0.00099301
3	22	30	62342	0.052118	58218	0.13702	0.00099252
3.2	22	30	62346	0.053353	58217	0.14026	0.00099202
3.4	22	30	62351	0.05464	58217	0.14364	0.0009915
3.6	22	30	62358	0.05598	58219	0.14717	0.00099096
3.8	22	30	62367	0.057374	58223	0.15083	0.00099038
4	22	30	62376	0.058821	58228	0.15463	0.00098979
4.2	30	30	62387	0.060319	58232	0.15857	0.00098921
4.4	30	30	62396	0.061864	58234	0.16263	0.00098865
4.6	30	30	62403	0.063455	58235	0.16681	0.00098813
4.8	30	30	62410	0.065102	58235	0.17114	0.00098761
5	30	30	62417	0.066809	58236	0.17562	0.00098709
5.2	30	30	62425	0.068571	58237	0.18025	0.00098656
5.4	30	30	62434	0.07039	58240	0.18503	0.00098599
5.6	30	30	62444	0.072269	58244	0.18997	0.00098542
5.8	30	30	62454	0.074211	58248	0.19507	0.00098485
6	30	30	62463	0.076222	58250	0.20035	0.00098429
6.2	30	30	62471	0.078303	58252	0.20582	0.00098376
6.4	30	30	62478	0.080452	58253	0.21147	0.00098323
6.6	30	30	62486	0.082679	58254	0.21732	0.0009827
6.8	30	30	62496	0.08499	58257	0.22339	0.00098213
7	30	30	62507	0.087382	58262	0.22967	0.00098155
7.2	30	30	62519	0.089847	58267	0.23615	0.00098094
7.4	30	30	62531	0.092388	58273	0.24282	0.00098033
7.6	30	30	62543	0.095006	58279	0.2497	0.00097973
7.8	30	30	62554	0.097711	58283	0.2568	0.00097915
8	30	30	62564	0.10051	58287	0.26414	0.00097858
8.2	30	42	62574	0.11285	58290	0.21187	0.00097801
8.4	30	42	62585	0.11241	58295	0.21104	0.00097742
8.6	30	42	62597	0.11515	58301	0.21619	0.00097682
8.8	30	42	62610	0.11833	58308	0.22216	0.00097619
9	30	42	62625	0.12166	58315	0.22841	0.00097555
9.2	30	42	62639	0.12511	58323	0.23489	0.00097492
9.4	30	42	62652	0.12868	58330	0.24158	0.00097429
9.6	30	42	62666	0.13237	58337	0.2485	0.00097366
9.8	30	42	62679	0.13619	58344	0.25566	0.00097304
10	30	42	62693	0.14013	58352	0.26306	0.0009724
10.2	30	42	62709	0.14421	58361	0.27071	0.00097174
10.4	30	42	62726	0.14842	58372	0.27861	0.00097105
10.6	30	42	62744	0.15277	58384	0.28677	0.00097034
10.8	30	42	62764	0.15726	58397	0.29519	0.00096961
11	30	42	62785	0.1619	58412	0.3039	0.00096886
11.2	30	42	62807	0.1667	58427	0.31289	0.00096809
11.4	30	42	62830	0.17164	58444	0.32216	0.00096731
11.6	30	42	62854	0.17671	58461	0.33166	0.00096652
11.8	30	42	62878	0.1819	58479	0.34139	0.00096571
12	30	42	62903	0.18723	58498	0.35139	0.0009649
12.2	30	42	62934	0.19266	58520	0.36157	0.00096401
12.4	30	42	62965	0.19808	58544	0.37174	0.00096312
12.6	30	42	62996	0.20301	58568	0.38098	0.00096221
12.8	30	42	63028	0.20688	58592	0.38823	0.00096133
13	30	42	63056	0.21043	58613	0.3949	0.0009605
13.2	30	42	63074	0.21396	58623	0.40151	0.00095982
13.4	30	42	63088	0.21748	58630	0.40811	0.00095919
13.6	30	42	63101	0.22099	58635	0.4147	0.0009586
13.8	30	42	63114	0.22452	58641	0.4213	0.00095799
14	30	42	63131	0.22805	58650	0.42791	0.00095735
14.2	30	42	63151	0.23155	58663	0.43449	0.00095664
14.4	30	42	63175	0.23503	58680	0.441	0.00095586
14.6	30	42	63203	0.23848	58700	0.44747	0.00095503
14.8	30	42	63233	0.24192	58723	0.45392	0.00095417
15	30	42	63264	0.24537	58746	0.46037	0.0009533
15.2	30	42	63294	0.24881	58769	0.46683	0.00095244
15.4	30	42	63323	0.25225	58790	0.47327	0.00095161
15.6	30	42	63349	0.25569	58809	0.47972	0.00095083
15.8	30	42	63372	0.25914	58824	0.48618	0.0009501
16	30	42	63392	0.26257	58837	0.49261	0.00094944
16.2	35	42	63423	0.26686	58856	0.50065	0.00094863
16.4	35	42	63454	0.2721	58876	0.51046	0.00094781
16.6	35	42	63489	0.27751	58900	0.5206	0.00094693
16.8	35	42	63530	0.28295	58929	0.53079	0.00094595
17	35	42	63577	0.28837	58965	0.54095	0.00094488
17.2	35	42	63629	0.2938	59006	0.55112	0.00094372
17.4	35	42	63686	0.29927	59051	0.56136	0.0009425
17.6	35	42	63746	0.30476	59100	0.57165	0.00094123
17.8	35	42	63808	0.31024	59150	0.5819	0.00093993
18	35	42	63870	0.3157	59202	0.59214	0.00093861
18.2	35	42	63933	0.32114	59253	0.60232	0.0009373
18.4	35	42	63995	0.32656	59304	0.61248	0.00093601
18.6	35	42	64055	0.33199	59352	0.62263	0.00093476
18.8	35	42	64112	0.3374	59399	0.63276	0.00093354
19	35	42	64167	0.34276	59443	0.64281	0.00093236
19.2	35	42	64220	0.34813	59484	0.65285	0.00093123
19.4	35	42	64270	0.35349	59523	0.66289	0.00093013
19.6	35	42	64318	0.35885	59560	0.67292	0.00092906
19.8	35	42	64366	0.36419	59597	0.68291	0.000928
20	35	42	64414	0.3695	59634	0.69286	0.00092695
20.2	35	55	64481	0.38838	59685	0.55632	0.00092566
20.4	35	55	64551	0.38958	59740	0.55804	0.00092432
20.6	35	55	64627	0.39682	59800	0.5684	0.0009229
20.8	35	55	64709	0.40449	59867	0.57937	0.00092137
21	35	55	64794	0.41219	59936	0.59037	0.0009198
21.2	35	55	64879	0.41989	60005	0.60139	0.00091824
21.4	35	55	64964	0.42765	60075	0.61249	0.00091669
21.6	35	55	65049	0.43544	60144	0.62363	0.00091513
21.8	35	55	65134	0.44328	60214	0.63484	0.00091359
22	35	55	65219	0.45117	60283	0.64611	0.00091204
22.2	35	55	65304	0.45911	60353	0.65746	0.00091051
22.4	35	55	65389	0.46714	60422	0.66894	0.00090897
22.6	35	55	65475	0.47525	60492	0.68054	0.00090744
22.8	35	55	65560	0.48343	60561	0.69222	0.00090591
23	35	55	65646	0.49159	60631	0.70389	0.00090439
23.2	35	55	65731	0.49971	60700	0.71549	0.00090287
23.4	35	55	65816	0.50785	60769	0.72712	0.00090136
23.6	35	55	65902	0.51603	60839	0.73881	0.00089986
23.8	35	55	65987	0.52423	60908	0.75054	0.00089833
24	35	55	66071	0.5324	60977	0.7622	0.00089678
24.2	35	55	66125	0.53752	61022	0.76952	0.021231
24.4	35	55	66178	0.54063	61067	0.77396	0.045669
24.6	35	55	66232	0.5436	61113	0.7782	0.070577
24.8	35	55	66285	0.54652	61158	0.78237	0.095984
25	35	55	66337	0.54946	61202	0.78658	0.12085
25.2	35	55	66386	0.55243	61243	0.79081	0.14535
25.4	35	55	66415	0.55539	61264	0.79505	0.17034
25.6	35	55	66434	0.55833	61274	0.79925	0.19615
25.8	35	55	66450	0.56126	61282	0.80342	0.22242
26	35	55	66466	0.56418	61290	0.8076	0.24882
26.2	35	55	66484	0.56712	61299	0.81179	0.27549
26.4	35	55	66506	0.57004	61313	0.81597	0.3025
26.6	35	55	66532	0.57293	61331	0.82009	0.33012
26.8	35	55	66562	0.57578	61353	0.82417	0.35806
27	35	55	66595	0.57862	61378	0.82822	0.38656
27.2	35	55	66631	0.58143	61405	0.83223	0.41526
27.4	35	55	66667	0.58422	61433	0.83621	0.44419
27.6	35	55	66703	0.58699	61461	0.84017	0.47336
27.8	35	55	66738	0.58976	61488	0.84414	0.50271
28	35	55	66769	0.59254	61511	0.8481	0.53243
28.2	35	55	66799	0.59554	61532	0.85238	0.55816
28.4	35	55	66826	0.59866	61551	0.85684	0.58448
28.6	35	55	66852	0.60177	61568	0.86128	0.61143
28.8	35	55	66878	0.60488	61585	0.86572	0.63897
29	35	55	66904	0.60797	61603	0.87013	0.66695
29.2	35	55	66933	0.61104	61623	0.87452	0.69534
29.4	35	55	66965	0.61411	61647	0.8789	0.72404
29.6	35	55	67000	0.61717	61673	0.88327	0.753
29.8	35	55	67037	0.62022	61701	0.88762	0.78203
30	35	55	67077	0.62327	61732	0.89197	0.81113
30.2	35	55	67117	0.62633	61764	0.89634	0.83975
30.4	35	55	67158	0.6294	61796	0.90073	0.86816
30.6	35	55	67198	0.63247	61827	0.90511	0.89698
30.8	35	55	67236	0.63552	61857	0.90947	0.92622
31	35	55	67273	0.63856	61885	0.9138	0.95586
31.2	35	55	67309	0.64157	61912	0.9181	0.98592
31.4	35	55	67344	0.64456	61938	0.92236	1.0164
31.6	35	55	67377	0.64753	61963	0.9266	1.047
31.8	35	55	67410	0.65047	61987	0.93081	1.0779
32	35	55	67442	0.65337	62011	0.93494	1.1096
32.2	35	55	67475	0.65644	62035	0.93933	1.1383
32.4	35	55	67509	0.65961	62060	0.94385	1.1674
32.6	35	55	67543	0.66275	62085	0.94832	1.1974
32.8	35	55	67579	0.66585	62112	0.95275	1.2281
33	35	55	67616	0.66892	62140	0.95713	1.2594
33.2	35	55	67655	0.67199	62171	0.96151	1.2906
33.4	35	55	67697	0.67508	62203	0.96592	1.3217
33.6	35	55	67740	0.67817	62238	0.97033	1.3532
33.8	35	55	67785	0.68125	62273	0.97473	1.3849
34	35	55	67830	0.68432	62310	0.97911	1.4171
34.2	35	55	67874	0.68737	62345	0.98347	1.4497
34.4	35	55	67917	0.69042	62379	0.98782	1.4825
34.6	35	55	67958	0.69349	62411	0.99219	1.5153
34.8	35	55	67996	0.69654	62440	0.99655	1.5486
35	35	55	68030	0.69957	62466	1.0009	1.5825
35.2	35	55	68062	0.70258	62488	1.0052	1.6167
35.4	35	55	68091	0.70561	62508	1.0095	1.6508
35.6	35	55	68119	0.70864	62528	1.0138	1.6852
35.8	35	55	68147	0.71163	62547	1.0181	1.7202
36	35	55	68176	0.71459	62566	1.0223	1.7558
36.2	35	55	68207	0.71768	62588	1.0267	1.7895
36.4	35	55	68239	0.72082	62612	1.0312	1.8237
36.6	35	55	68273	0.72393	62636	1.0356	1.8588
36.8	35	55	68308	0.72702	62662	1.04	1.894
37	35	55	68345	0.73011	62689	1.0444	1.9294
37.2	35	55	68381	0.7332	62717	1.0488	1.9648
37.4	35	55	68417	0.73628	62744	1.0532	2.0007
37.6	35	55	68453	0.73937	62770	1.0576	2.0364
37.8	35	55	68486	0.74248	62794	1.0621	2.0722
38	35	55	68518	0.74559	62817	1.0665	2.1086
38.2	35	55	68546	0.74869	62836	1.0709	2.1451
38.4	35	55	68573	0.75181	62854	1.0754	2.1819
38.6	35	55	68600	0.75494	62871	1.0799	2.2188
38.8	35	55	68626	0.75807	62887	1.0843	2.2561
39	35	55	68653	0.76118	62905	1.0887	2.2936
39.2	35	55	68682	0.76429	62925	1.0932	2.3313
39.4	35	55	68711	0.76743	62945	1.0976	2.3688
39.6	35	55	68742	0.77055	62966	1.1021	2.4066
39.8	35	55	68772	0.77362	62987	1.1065	2.4449
40	35	55	68801	0.77667	63007	1.1108	2.4834
40.2	35	60	68831	0.78565	63027	1.0303	2.5204
40.4	35	60	68859	0.78532	63046	1.0298	2.5575
40.6	35	60	68885	0.78833	63063	1.0338	2.5945
40.8	35	60	68912	0.79159	63080	1.038	2.632
41	35	60	68939	0.79483	63097	1.0423	2.6701
41.2	35	60	68967	0.79808	63116	1.0465	2.7078
41.4	35	60	68998	0.80136	63138	1.0508	2.7454
41.6	35	60	69031	0.80462	63161	1.0551	2.7834
41.8	35	60	69065	0.80784	63186	1.0593	2.822
42	35	60	69100	0.81101	63211	1.0634	2.8613
42.2	35	60	69134	0.81416	63236	1.0675	2.9006
42.4	35	60	69168	0.81732	63260	1.0717	2.9401
42.6	35	60	69201	0.82048	63283	1.0758	2.9797
42.8	35	60	69232	0.82367	63305	1.08	3.0194
43	35	60	69263	0.82689	63326	1.0842	3.0591
43.2	35	60	69293	0.8301	63347	1.0884	3.0995
43.4	35	60	69324	0.83332	63368	1.0926	3.1399
43.6	35	60	69356	0.83651	63390	1.0968	3.1807
43.8	35	60	69389	0.83972	63413	1.101	3.221
44	35	60	69423	0.84293	63438	1.1051	3.2618
44.2	35	60	69461	0.84636	63465	1.1096	3.2984
44.4	35	60	69499	0.8499	63494	1.1143	3.3358
44.6	35	60	69539	0.85342	63523	1.1189	3.3741
44.8	35	60	69578	0.85693	63552	1.1234	3.413
45	35	60	69618	0.86039	63582	1.128	3.4528
45.2	35	60	69656	0.86381	63610	1.1324	3.4937
45.4	35	60	69694	0.86719	63638	1.1369	3.5353
45.6	35	60	69730	0.87054	63664	1.1412	3.5777
45.8	35	60	69766	0.87386	63689	1.1456	3.6207
46	35	60	69799	0.87718	63713	1.1499	3.6639
46.2	35	60	69832	0.8805	63736	1.1542	3.7075
46.4	35	60	69865	0.88385	63759	1.1586	3.751
46.6	35	60	69898	0.88719	63781	1.163	3.7951
46.8	35	60	69931	0.89049	63804	1.1673	3.8398
47	35	60	69964	0.89375	63828	1.1716	3.8854
47.2	35	60	69999	0.89698	63852	1.1758	3.9313
47.4	35	60	70034	0.90021	63878	1.18	3.9771
47.6	35	60	70070	0.90342	63903	1.1842	4.0231
47.8	35	60	70107	0.90659	63930	1.1883	4.0697
48	35	60	70143	0.90974	63956	1.1924	4.1167
48.2	35	60	70180	0.91299	63983	1.1967	4.1625
48.4	35	60	70216	0.9163	64009	1.201	4.2086
48.6	35	60	70252	0.91962	64034	1.2054	4.2547
48.8	35	60	70286	0.92288	64059	1.2096	4.3016
49	35	60	70320	0.92611	64083	1.2138	4.3489
49.2	35	60	70354	0.92934	64106	1.218	4.3961
49.4	35	60	70387	0.93257	64129	1.2223	4.4435
49.6	35	60	70421	0.93577	64153	1.2264	4.491
49.8	35	60	70454	0.93895	64176	1.2306	4.539
50	35	60	70488	0.94209	64200	1.2347	4.5875
50.2	35	60	70623	0.94523	64325	1.2388	4.629
50.4	35	60	70759	0.94834	64451	1.2429	4.6705
50.6	35	60	70896	0.95143	64577	1.2469	4.7122
50.8	35	60	71033	0.95452	64705	1.2509	4.7538
51	35	60	71171	0.95762	64833	1.255	4.7954
51.2	35	60	71310	0.96069	64961	1.259	4.8367
51.4	35	60	71448	0.96376	65090	1.263	4.8779
51.6	35	60	71586	0.96682	65218	1.267	4.9192
51.8	35	60	71724	0.96988	65346	1.271	4.9606
52	35	60	71862	0.97295	65473	1.275	5.0018
52.2	35	60	72000	0.97615	65601	1.2792	5.042
52.4	35	60	72137	0.97942	65728	1.2834	5.082
52.6	35	60	72274	0.98268	65854	1.2877	5.1221
52.8	35	60	72410	0.98592	65980	1.2919	5.1624
53	35	60	72547	0.98918	66106	1.2962	5.203
53.2	35	60	72683	0.99243	66232	1.3004	5.2439
53.4	35	60	72820	0.99566	66358	1.3046	5.2848
53.6	35	60	72957	0.99889	66485	1.3089	5.326
53.8	35	60	73094	1.0021	66612	1.313	5.3671
54	35	60	73231	1.0053	66739	1.3172	5.4085
54.2	35	60	73369	1.0085	66866	1.3213	5.4497
54.4	35	60	73507	1.0116	66994	1.3255	5.4907
54.6	35	60	73646	1.0148	67122	1.3297	5.5315
54.8	35	60	73785	1.018	67251	1.3338	5.5725
55	35	60	73924	1.0211	67380	1.3378	5.6135
55.2	35	60	74064	1.0241	67510	1.3418	5.6545
55.4	35	60	74205	1.0272	67640	1.3458	5.6952
55.6	35	60	74347	1.0303	67772	1.3499	5.7361
55.8	35	60	74489	1.0334	67903	1.3539	5.7766
56	35	60	74631	1.0365	68035	1.358	5.817
56.2	34	60	74775	1.0397	68169	1.3621	5.8569
56.4	34	60	74920	1.043	68303	1.3664	5.8962
56.6	34	60	75065	1.0463	68437	1.3707	5.9354
56.8	34	60	75210	1.0496	68572	1.3751	5.9745
57	34	60	75355	1.0529	68707	1.3794	6.0134
57.2	34	60	75501	1.0562	68842	1.3837	6.0525
57.4	34	60	75647	1.0595	68977	1.3879	6.0917
57.6	34	60	75792	1.0627	69112	1.3922	6.1309
57.8	34	60	75939	1.066	69248	1.3964	6.17
58	34	60	76085	1.0693	69384	1.4007	6.2094
58.2	34	60	76232	1.0725	69520	1.4049	6.2489
58.4	34	60	76379	1.0757	69656	1.4091	6.2883
58.6	34	60	76526	1.079	69793	1.4134	6.3274
58.8	34	60	76674	1.0823	69929	1.4177	6.3668
59	34	60	76821	1.0856	70066	1.422	6.4062
59.2	34	60	76968	1.0888	70202	1.4262	6.4457
59.4	34	60	77115	1.0921	70338	1.4305	6.4851
59.6	34	60	77262	1.0954	70475	1.4347	6.5246
59.8	34	60	77410	1.0986	70612	1.439	6.5644
60	34	60	77558	1.1018	70749	1.4432	6.6044
60.2	33	60	77706	1.1051	70887	1.4474	6.6441
60.4	33	60	77855	1.1084	71025	1.4518	6.6836
60.6	33	60	78004	1.1117	71164	1.4561	6.7234
60.8	33	60	78153	1.115	71302	1.4604	6.7637
61	33	60	78301	1.1183	71439	1.4646	6.8043
61.2	33	60	78449	1.1214	71576	1.4687	6.8451
61.4	33	60	78594	1.1246	71711	1.4728	6.8861
61.6	33	60	78739	1.1277	71844	1.4769	6.9275
61.8	33	60	78881	1.1308	71976	1.481	6.9688
62	33	60	79022	1.134	72106	1.4851	7.0102
62.2	33	60	79161	1.1371	72235	1.4892	7.0514
62.4	33	60	79300	1.1402	72363	1.4932	7.093
62.6	33	60	79438	1.1433	72491	1.4972	7.1344
62.8	33	60	79577	1.1464	72619	1.5012	7.1756
63	33	60	79717	1.1494	72748	1.5052	7.2166
63.2	33	60	79857	1.1525	72877	1.5092	7.2575
63.4	33	60	79998	1.1555	73008	1.5132	7.2983
63.6	33	60	80140	1.1586	73139	1.5172	7.3391
63.8	33	60	80282	1.1617	73270	1.5213	7.3798
64	33	60	80424	1.1649	73402	1.5254	7.4207
64.2	32	60	80567	1.168	73534	1.5294	7.4614
64.4	32	60	80710	1.1711	73666	1.5335	7.502
64.6	32	60	80852	1.1742	73797	1.5376	7.5427
64.8	32	60	80993	1.1774	73927	1.5417	7.5836
65	32	60	81134	1.1806	74057	1.5459	7.6242
65.2	32	60	81274	1.1838	74186	1.55	7.6648
65.4	32	60	81413	1.1869	74315	1.5541	7.7053
65.6	32	60	81552	1.19	74443	1.5582	7.7459
65.8	32	60	81691	1.1932	74571	1.5623	7.7862
66	32	60	81830	1.1963	74699	1.5663	7.8267
66.2	32	60	81968	1.1994	74827	1.5704	7.8672
66.4	32	60	82107	1.2025	74954	1.5744	7.9075
66.6	32	60	82244	1.2055	75081	1.5784	7.9482
66.8	32	60	82382	1.2086	75208	1.5823	7.9888
67	32	60	82519	1.2115	75334	1.5862	8.0293
67.2	32	60	82655	1.2145	75460	1.59	8.0699
67.4	32	60	82791	1.2174	75585	1.5938	8.1107
67.6	32	60	82927	1.2204	75710	1.5977	8.1518
67.8	32	60	83062	1.2233	75835	1.6016	8.1931
68	32	60	83197	1.2263	75959	1.6054	8.2339
68.2	31	60	83334	1.2292	76086	1.6092	8.2749
68.4	31	60	83472	1.2322	76213	1.6131	8.3159
68.6	31	60	83611	1.2351	76341	1.617	8.3563
68.8	31	60	83751	1.2381	76470	1.6208	8.3966
69	31	60	83891	1.241	76600	1.6246	8.4368
69.2	31	60	84032	1.244	76730	1.6285	8.4772
69.4	31	60	84173	1.247	76860	1.6323	8.5178
69.6	31	60	84314	1.2499	76990	1.6362	8.5586
69.8	31	60	84455	1.253	77120	1.6402	8.5997
70	31	60	84596	1.2561	77250	1.6443	8.6409
70.2	31	60	84737	1.2592	77379	1.6483	8.6821
70.4	31	60	84877	1.2623	77509	1.6524	8.723
70.6	31	60	85018	1.2654	77639	1.6564	8.7638
70.8	31	60	85159	1.2685	77768	1.6604	8.8045
71	31	60	85299	1.2715	77897	1.6643	8.845
71.2	31	60	85439	1.2745	78026	1.6683	8.8856
71.4	31	60	85579	1.2776	78155	1.6723	8.9262
71.6	31	60	85718	1.2807	78283	1.6763	8.9663
71.8	31	60	85858	1.2838	78411	1.6803	9.0068
72	31	60	85996	1.2869	78539	1.6844	9.0472
72.2	30	60	86136	1.2901	78667	1.6886	9.0885
72.4	30	60	86276	1.2934	78795	1.6928	9.1296
72.6	30	60	86415	1.2967	78923	1.6971	9.171
72.8	30	60	86554	1.2999	79051	1.7013	9.2119
73	30	60	86694	1.3031	79180	1.7055	9.2527
73.2	30	60	86834	1.3063	79309	1.7096	9.2929
73.4	30	60	86975	1.3094	79438	1.7137	9.3332
73.6	30	60	87117	1.3126	79569	1.7179	9.3732
73.8	30	60	87259	1.3158	79699	1.722	9.4132
74	30	60	87402	1.3189	79830	1.7261	9.453
74.2	30	60	87544	1.322	79961	1.7301	9.4928
74.4	30	60	87685	1.3251	80091	1.7341	9.5324
74.6	30	60	87826	1.3282	80221	1.7382	9.5716
74.8	30	60	87966	1.3313	80350	1.7422	9.6106
75	30	60	88106	1.3344	80478	1.7461	9.6493
75.2	30	60	88164	1.3374	80525	1.7501	9.6979
75.4	30	60	88222	1.3404	80572	1.754	9.7464
75.6	30	60	88279	1.3434	80618	1.758	9.7949
75.8	30	60	88336	1.3464	80664	1.7618	9.8432
76	30	60	88393	1.3494	80709	1.7657	9.8917
76.2	29	60	88456	1.3528	80760	1.7702	9.9415
76.4	29	60	88520	1.3565	80812	1.775	9.9917
76.6	29	60	88585	1.3602	80865	1.7798	10.042
76.8	29	60	88652	1.364	80919	1.7847	10.092
77	29	60	88720	1.3677	80975	1.7896	10.142
77.2	29	60	88790	1.3715	81032	1.7944	10.192
77.4	29	60	88859	1.3751	81089	1.7992	10.243
77.6	29	60	88930	1.3789	81147	1.8041	10.294
77.8	29	60	88999	1.3826	81204	1.8089	10.344
78	29	60	89069	1.3863	81261	1.8138	10.396
78.2	29	60	89137	1.3901	81317	1.8187	10.447
78.4	29	60	89206	1.394	81372	1.8237	10.498
78.6	29	60	89273	1.3979	81427	1.8288	10.55
78.8	29	60	89340	1.4018	81480	1.834	10.602
79	29	60	89406	1.4058	81534	1.8391	10.654
79.2	29	60	89472	1.4098	81587	1.8443	10.706
79.4	29	60	89539	1.4137	81640	1.8495	10.758
79.6	29	60	89606	1.4177	81694	1.8546	10.81
79.8	29	60	89673	1.4217	81748	1.8599	10.862
80	29	60	89741	1.4258	81803	1.8651	10.915
80.2	23	60	89801	1.4289	81852	1.8692	10.962
80.4	23	60	89860	1.4316	81901	1.8727	11.009
80.6	23	60	89918	1.4343	81949	1.8762	11.057
80.8	23	60	89973	1.437	81994	1.8796	11.104
81	23	60	90027	1.4396	82037	1.8831	11.153
81.2	23	60	90079	1.4423	82078	1.8866	11.202
81.4	23	60	90130	1.445	82119	1.8902	11.251
81.6	23	60	90182	1.4477	82161	1.8937	11.299
81.8	23	60	90236	1.4504	82204	1.8972	11.348
82	23	60	90292	1.4531	82249	1.9007	11.396
82.2	23	60	90349	1.4558	82296	1.9042	11.444
82.4	23	60	90407	1.4585	82344	1.9077	11.492
82.6	23	60	90465	1.4612	82391	1.9112	11.541
82.8	23	60	90523	1.4639	82438	1.9146	11.59
83	23	60	90579	1.4665	82483	1.9181	11.639
83.2	23	60	90634	1.4692	82527	1.9216	11.688
83.4	23	60	90687	1.4718	82571	1.925	11.738
83.6	23	60	90741	1.4746	82613	1.9286	11.788
83.8	23	60	90796	1.4773	82657	1.9321	11.839
84	23	60	90851	1.4801	82702	1.9357	11.889
84.2	23	60	90908	1.4828	82748	1.9393	11.939
84.4	23	60	90966	1.4856	82795	1.9429	11.989
84.6	23	60	91025	1.4884	82843	1.9465	12.038
84.8	23	60	91085	1.4912	82891	1.9502	12.088
85	23	60	91143	1.494	82939	1.9538	12.138
85.2	23	60	91201	1.4968	82986	1.9575	12.188
85.4	23	60	91258	1.4996	83032	1.9612	12.238
85.6	23	60	91314	1.5025	83077	1.9648	12.289
85.8	23	60	91370	1.5053	83122	1.9685	12.339
86	23	60	91425	1.5081	83166	1.9722	12.389
86.2	23	60	91480	1.5109	83210	1.9758	12.439
86.4	23	60	91536	1.5137	83255	1.9794	12.489
86.6	23	60	91593	1.5165	83300	1.983	12.539
86.8	23	60	91650	1.5192	83347	1.9866	12.588
87	23	60	91708	1.5219	83393	1.9901	12.637
87.2	23	60	91766	1.5246	83440	1.9936	12.687
87.4	23	60	91823	1.5274	83487	1.9972	12.736
87.6	23	60	91881	1.53	83534	2.0006	12.784
87.8	23	60	91937	1.5327	83580	2.0041	12.833
88	23	60	91993	1.5353	83625	2.0075	12.881
88.2	23	60	92049	1.538	83670	2.0109	12.93
88.4	23	60	92105	1.5405	83715	2.0143	12.978
88.6	23	60	92161	1.5431	83760	2.0177	13.027
88.8	23	60	92217	1.5457	83805	2.0211	13.075
89	23	60	92273	1.5483	83851	2.0244	13.124
89.2	23	60	92330	1.5509	83896	2.0278	13.173
89.4	23	60	92386	1.5535	83942	2.0311	13.221
89.6	23	60	92443	1.5561	83988	2.0345	13.269
89.8	23	60	92500	1.5586	84034	2.0377	13.316
90	23	60	92556	1.5611	84080	2.041	13.363
90.2	23	75	92613	1.5937	84126	1.6688	13.41
90.4	23	75	92669	1.5723	84171	1.6465	13.457
90.6	23	75	92725	1.5732	84216	1.6475	13.505
90.8	23	75	92780	1.5756	84261	1.65	13.552
91	23	75	92836	1.5781	84307	1.6526	13.6
91.2	23	75	92893	1.5806	84352	1.6552	13.648
91.4	23	75	92950	1.5831	84398	1.6578	13.696
91.6	23	75	93007	1.5856	84445	1.6604	13.743
91.8	23	75	93064	1.5881	84491	1.663	13.79
92	23	75	93122	1.5905	84538	1.6655	13.837
92.2	23	75	93180	1.593	84585	1.6681	13.885
92.4	23	75	93238	1.5954	84633	1.6706	13.932
92.6	23	75	93297	1.5979	84681	1.6732	13.98
92.8	23	75	93356	1.6003	84729	1.6757	14.027
93	23	75	93415	1.6027	84778	1.6782	14.073
93.2	23	75	93475	1.6051	84827	1.6807	14.119
93.4	23	75	93535	1.6075	84876	1.6832	14.164
93.6	23	75	93595	1.6098	84925	1.6856	14.209
93.8	23	75	93654	1.6122	84974	1.6881	14.254
94	23	75	93711	1.6144	85021	1.6904	14.297
94.2	23	75	93768	1.6166	85067	1.6927	14.341
94.4	23	75	93823	1.6188	85112	1.6949	14.384
94.6	23	75	93877	1.6209	85157	1.6971	14.426
94.8	23	75	93931	1.6229	85200	1.6993	14.469
95	23	75	93985	1.625	85244	1.7014	14.511
95.2	23	75	94039	1.6271	85288	1.7036	14.553
95.4	23	75	94095	1.6292	85333	1.7058	14.595
95.6	23	75	94151	1.6313	85380	1.708	14.636
95.8	23	75	94209	1.6334	85427	1.7102	14.677
96	23	75	94267	1.6355	85475	1.7123	14.718
96.2	23	75	94325	1.6376	85523	1.7145	14.759
96.4	23	75	94382	1.6397	85570	1.7167	14.8
96.6	23	75	94438	1.6417	85616	1.7189	14.841
96.8	23	75	94493	1.6438	85661	1.721	14.881
97	23	75	94548	1.6458	85705	1.7231	14.921
97.2	23	75	94602	1.6478	85749	1.7251	14.962
97.4	23	75	94656	1.6498	85794	1.7272	15.002
97.6	23	75	94711	1.6517	85839	1.7293	15.043
97.8	23	75	94768	1.6537	85885	1.7313	15.083
98	23	75	94825	1.6556	85932	1.7333	15.123
98.2	23	75	94883	1.6575	85980	1.7353	15.163
98.4	23	75	94941	1.6594	86028	1.7372	15.202
98.6	23	75	94998	1.6613	86076	1.7392	15.243
98.8	23	75	95055	1.6632	86122	1.7412	15.283
99	23	75	95111	1.6652	86168	1.7433	15.324
99.2	23	75	95166	1.6671	86213	1.7453	15.365
99.4	23	75	95220	1.669	86257	1.7473	15.406
99.6	23	75	95273	1.6709	86300	1.7493	15.447
99.8	23	75	95327	1.6729	86344	1.7513	15.488
100	23	75	95381	1.6747	86388	1.7532	15.529
100.2	23	75	94636	1.6679	85729	1.7461	15.569
100.4	23	75	93889	1.6566	85070	1.7343	15.61
100.6	23	75	93140	1.645	84407	1.7222	15.652
100.8	23	75	92386	1.6333	83740	1.71	15.694
101	23	75	91629	1.6216	83071	1.6979	15.737
101.2	23	75	90872	1.6099	82400	1.6857	15.781
101.4	23	75	90116	1.5982	81731	1.6735	15.824
101.6	23	75	89363	1.5866	81065	1.6614	15.868
101.8	23	75	88614	1.5749	80403	1.6492	15.911
102	23	75	87867	1.5632	79744	1.6371	15.954
102.2	23	75	87922	1.5607	79788	1.6344	15.996
102.4	23	75	87977	1.5623	79834	1.6361	16.038
102.6	23	75	88032	1.5641	79880	1.638	16.079
102.8	23	75	88089	1.5659	79926	1.6398	16.12
103	23	75	88145	1.5677	79973	1.6417	16.161
103.2	23	75	88200	1.5695	80019	1.6436	16.203
103.4	23	75	88256	1.5713	80064	1.6455	16.245
103.6	23	75	88311	1.5732	80109	1.6474	16.288
103.8	23	75	88365	1.575	80154	1.6494	16.33
104	23	75	88420	1.5769	80199	1.6513	16.373
104.2	23	75	88475	1.5787	80244	1.6532	16.415
104.4	23	75	88530	1.5805	80290	1.6551	16.456
104.6	23	75	88586	1.5823	80336	1.657	16.497
104.8	23	75	88643	1.5841	80383	1.6588	16.537
105	23	75	88700	1.5858	80431	1.6606	16.578
105.2	23	75	88757	1.5875	80478	1.6624	16.618
105.4	23	75	88814	1.5892	80525	1.6642	16.658
105.6	23	75	88870	1.591	80571	1.666	16.699
105.8	23	75	88924	1.5928	80616	1.6678	16.74
106	23	75	88978	1.5946	80660	1.6697	16.782
106.2	23	75	89032	1.5964	80704	1.6716	16.824
106.4	23	75	89086	1.5982	80747	1.6735	16.866
106.6	23	75	89139	1.6	80792	1.6754	16.908
106.8	23	75	89194	1.6018	80836	1.6772	16.95
107	23	75	89249	1.6036	80882	1.6791	16.992
107.2	23	75	89305	1.6054	80927	1.681	17.033
107.4	23	75	89361	1.6071	80974	1.6828	17.074
107.6	23	75	89418	1.6089	81020	1.6847	17.116
107.8	23	75	89474	1.6107	81067	1.6865	17.157
108	23	75	89531	1.6124	81113	1.6883	17.198
108.2	23	75	89587	1.6142	81160	1.6901	17.239
108.4	23	75	89642	1.6159	81205	1.692	17.28
108.6	23	75	89697	1.6177	81250	1.6938	17.322
108.8	23	75	89752	1.6194	81295	1.6956	17.363
109	23	75	89807	1.6211	81341	1.6974	17.404
109.2	23	75	89864	1.6228	81387	1.6992	17.445
109.4	23	75	89921	1.6245	81435	1.701	17.485
109.6	23	75	89980	1.6262	81484	1.7027	17.525
109.8	23	75	90040	1.6279	81534	1.7045	17.565
110	23	75	90102	1.6297	81586	1.7063	17.606
110.2	23	75	90164	1.6314	81638	1.7081	17.645
110.4	23	75	90228	1.6331	81692	1.7099	17.684
110.6	23	75	90291	1.6348	81745	1.7116	17.722
110.8	23	75	90353	1.6364	81797	1.7133	17.761
111	23	75	90414	1.6381	81849	1.7151	17.799
111.2	23	75	90474	1.6397	81899	1.7168	17.839
111.4	23	75	90532	1.6414	81947	1.7185	17.878
111.6	23	75	90588	1.643	81993	1.7202	17.918
111.8	23	75	90644	1.6447	82039	1.7219	17.957
112	23	75	90699	1.6463	82084	1.7236	17.997
112.2	23	75	90754	1.648	82129	1.7253	18.038
112.4	23	75	90809	1.6496	82174	1.7271	18.078
112.6	23	75	90865	1.6513	82220	1.7288	18.119
112.8	23	75	90922	1.653	82267	1.7306	18.16
113	23	75	90981	1.6547	82316	1.7323	18.201
113.2	23	75	91041	1.6563	82366	1.7341	18.241
113.4	23	75	91102	1.658	82417	1.7357	18.281
113.6	23	75	91163	1.6596	82468	1.7374	18.321
113.8	23	75	91224	1.6612	82518	1.7392	18.362
114	23	75	91284	1.6629	82569	1.7409	18.403
114.2	23	75	91344	1.6646	82619	1.7427	18.445
114.4	23	75	91403	1.6663	82667	1.7444	18.487
114.6	23	75	91460	1.6679	82714	1.7462	18.529
114.8	23	75	91516	1.6696	82760	1.7479	18.571
115	23	75	91572	1.6713	82805	1.7496	18.613
115.2	23	75	91626	1.6729	82850	1.7513	18.654
115.4	23	75	91680	1.6744	82894	1.7529	18.696
115.6	23	75	91735	1.676	82938	1.7546	18.737
115.8	23	75	91790	1.6776	82983	1.7562	18.778
116	23	75	91845	1.6792	83028	1.7579	18.82
116.2	23	75	91899	1.6808	83073	1.7595	18.861
116.4	23	75	91954	1.6823	83117	1.7612	18.901
116.6	23	75	92009	1.6839	83162	1.7628	18.943
116.8	23	75	92064	1.6855	83206	1.7645	18.985
117	23	75	92119	1.6872	83251	1.7662	19.028
117.2	23	75	92175	1.6888	83297	1.7679	19.069
117.4	23	75	92231	1.6905	83343	1.7696	19.111
117.6	23	75	92289	1.6921	83390	1.7713	19.153
117.8	23	75	92346	1.6936	83437	1.7729	19.193
118	23	75	92403	1.6952	83484	1.7745	19.235
118.2	23	75	92460	1.6967	83531	1.7761	19.275
118.4	23	75	92516	1.6982	83576	1.7777	19.315
118.6	23	75	92571	1.6997	83622	1.7792	19.355
118.8	23	75	92626	1.7012	83666	1.7808	19.394
119	23	75	92680	1.7026	83710	1.7822	19.433
119.2	23	75	92734	1.704	83754	1.7837	19.473
119.4	23	75	92788	1.7054	83798	1.7852	19.511
119.6	23	75	92842	1.7068	83843	1.7867	19.55
119.8	23	75	92898	1.7083	83889	1.7881	19.589
120	23	75	92954	1.7097	83934	1.7897	19.629
120.2	23	75	93010	1.7112	83980	1.7912	19.668
120.4	23	75	93065	1.7126	84026	1.7927	19.708
120.6	23	75	93121	1.7141	84071	1.7942	19.748
120.8	23	75	93176	1.7155	84116	1.7957	19.789
121	23	75	93231	1.717	84161	1.7972	19.83
121.2	23	75	93286	1.7185	84206	1.7988	19.871
121.4	23	75	93342	1.72	84251	1.8003	19.91
121.6	23	75	93397	1.7214	84296	1.8018	19.949
121.8	23	75	93453	1.7227	84341	1.8032	19.988
122	23	75	93508	1.7241	84387	1.8046	20.026
122.2	23	75	93564	1.7255	84433	1.8061	20.065
122.4	23	75	93620	1.7269	84478	1.8076	20.105
122.6	23	75	93675	1.7283	84524	1.809	20.145
122.8	23	75	93731	1.7297	84569	1.8105	20.185
123	23	75	93787	1.7311	84615	1.812	20.224
123.2	23	75	93844	1.7326	84661	1.8134	20.264
123.4	23	75	93900	1.734	84707	1.8149	20.304
123.6	23	75	93957	1.7355	84753	1.8164	20.344
123.8	23	75	94014	1.7369	84800	1.8179	20.383
124	23	75	94071	1.7383	84847	1.8194	20.422
124.2	23	75	94128	1.7397	84894	1.8209	20.46
124.4	23	75	94185	1.7411	84940	1.8223	20.497
124.6	23	75	94242	1.7424	84987	1.8237	20.536
124.8	23	75	94298	1.7438	85033	1.8251	20.574
125	23	75	94353	1.7451	85078	1.8265	20.612
125.2	23	75	94409	1.7465	85123	1.828	20.65
125.4	23	75	94465	1.7479	85169	1.8294	20.688
125.6	23	75	94521	1.7492	85215	1.8307	20.724
125.8	23	75	94578	1.7505	85262	1.8321	20.761
126	23	75	94635	1.7518	85309	1.8335	20.797
126.2	23	75	94693	1.7531	85356	1.8348	20.833
126.4	23	75	94750	1.7544	85403	1.8362	20.869
126.6	23	75	94807	1.7557	85449	1.8375	20.905
126.8	23	75	94863	1.7569	85496	1.8388	20.94
127	23	75	94920	1.7581	85543	1.84	20.975
127.2	23	75	94976	1.7593	85589	1.8413	21.009
127.4	23	75	95033	1.7605	85636	1.8425	21.043
127.6	23	75	95089	1.7616	85682	1.8437	21.076
127.8	23	75	95146	1.7627	85729	1.8448	21.108
128	23	75	95202	1.7638	85775	1.846	21.141
128.2	23	75	95258	1.7649	85821	1.8471	21.174
128.4	23	75	95313	1.766	85867	1.8482	21.206
128.6	23	75	95368	1.7671	85912	1.8494	21.239
128.8	23	75	95423	1.7682	85957	1.8505	21.273
129	23	75	95477	1.7693	86001	1.8517	21.306
129.2	23	75	95531	1.7704	86045	1.8528	21.338
129.4	23	75	95585	1.7714	86089	1.8539	21.372
129.6	23	75	95639	1.7725	86133	1.855	21.405
129.8	23	75	95694	1.7736	86178	1.8561	21.438
130	23	75	95749	1.7747	86223	1.8573	21.472
130.2	23	75	95004	1.7664	85569	1.8487	21.506
130.4	23	75	94257	1.7537	84913	1.8354	21.539
130.6	23	75	93506	1.7405	84254	1.8217	21.575
130.8	23	75	92752	1.7274	83591	1.808	21.611
131	23	75	91994	1.7142	82926	1.7943	21.648
131.2	23	75	91237	1.701	82259	1.7806	21.685
131.4	23	75	90480	1.6878	81595	1.7668	21.721
131.6	23	75	89727	1.6746	80933	1.7531	21.757
131.8	23	75	88976	1.6614	80274	1.7394	21.793
132	23	75	88228	1.6482	79618	1.7256	21.828
132.2	23	75	88282	1.6447	79662	1.7219	21.863
132.4	23	75	88337	1.6454	79707	1.7227	21.898
132.6	23	75	88393	1.6464	79753	1.7238	21.932
132.8	23	75	88450	1.6475	79801	1.7248	21.964
133	23	75	88507	1.6485	79848	1.7259	21.998
133.2	23	75	88563	1.6495	79895	1.7269	22.031
133.4	23	75	88620	1.6505	79942	1.728	22.064
133.6	23	75	88675	1.6514	79988	1.729	22.096
133.8	23	75	88730	1.6524	80033	1.7299	22.129
134	23	75	88784	1.6533	80077	1.7309	22.161
134.2	23	75	88837	1.6542	80121	1.7319	22.193
134.4	23	75	88891	1.6552	80166	1.7328	22.225
134.6	23	75	88946	1.6561	80211	1.7338	22.256
134.8	23	75	89001	1.6569	80256	1.7347	22.287
135	23	75	89056	1.6578	80302	1.7356	22.317
135.2	23	75	89111	1.6587	80348	1.7365	22.347
135.4	23	75	89167	1.6596	80393	1.7374	22.377
135.6	23	75	89221	1.6604	80438	1.7383	22.408
135.8	23	75	89275	1.6613	80483	1.7392	22.44
136	23	75	89329	1.6621	80527	1.7401	22.47
136.2	23	75	89382	1.6629	80571	1.7409	22.499
136.4	23	75	89435	1.6636	80615	1.7417	22.528
136.6	23	75	89489	1.6644	80659	1.7424	22.557
136.8	23	75	89543	1.6651	80704	1.7432	22.585
137	23	75	89597	1.6658	80748	1.7439	22.612
137.2	23	75	89650	1.6664	80793	1.7446	22.639
137.4	23	75	89704	1.6671	80837	1.7453	22.667
137.6	23	75	89757	1.6678	80881	1.746	22.694
137.8	23	75	89810	1.6684	80925	1.7467	22.72
138	23	75	89864	1.6691	80969	1.7473	22.746
138.2	23	75	89917	1.6697	81014	1.748	22.772
138.4	23	75	89971	1.6703	81058	1.7486	22.797
138.6	23	75	90024	1.6709	81103	1.7492	22.823
138.8	23	75	90078	1.6716	81147	1.7499	22.851
139	23	75	90132	1.6722	81192	1.7506	22.877
139.2	23	75	90186	1.6729	81237	1.7513	22.903
139.4	23	75	90241	1.6735	81282	1.752	22.929
139.6	23	75	90295	1.6742	81327	1.7526	22.955
139.8	23	75	90349	1.6748	81371	1.7533	22.98
140	23	75	90402	1.6754	81415	1.7539	23.006
140.2	23	75	90455	1.676	81459	1.7546	23.032
140.4	23	75	90507	1.6767	81502	1.7552	23.059
140.6	23	75	90559	1.6773	81544	1.7559	23.086
140.8	23	75	90611	1.6779	81587	1.7565	23.111
141	23	75	90664	1.6785	81630	1.7571	23.136
141.2	23	75	90718	1.6791	81675	1.7577	23.161
141.4	23	75	90772	1.6796	81720	1.7583	23.185
141.6	23	75	90827	1.6802	81766	1.7589	23.209
141.8	23	75	90882	1.6807	81811	1.7594	23.233
142	23	75	90936	1.6813	81856	1.76	23.257
142.2	23	75	90989	1.6819	81900	1.7606	23.282
142.4	23	75	91042	1.6825	81943	1.7613	23.308
142.6	23	75	91095	1.683	81987	1.7619	23.333
142.8	23	75	91149	1.6836	82031	1.7625	23.358
143	23	75	91204	1.6842	82076	1.7631	23.383
143.2	23	75	91260	1.6848	82123	1.7637	23.408
143.4	23	75	91317	1.6854	82170	1.7643	23.432
143.6	23	75	91375	1.686	82219	1.7649	23.455
143.8	23	75	91434	1.6865	82268	1.7655	23.478
144	23	75	91492	1.687	82316	1.766	23.5
144.2	23	75	91549	1.6875	82364	1.7665	23.523
144.4	23	75	91606	1.688	82412	1.767	23.546
144.6	23	75	91662	1.6885	82458	1.7675	23.568
144.8	23	75	91716	1.6889	82503	1.768	23.59
145	23	75	91770	1.6894	82548	1.7685	23.612
145.2	23	75	91824	1.6898	82592	1.7689	23.632
145.4	23	75	91877	1.6901	82636	1.7692	23.652
145.6	23	75	91931	1.6904	82681	1.7695	23.67
145.8	23	75	91985	1.6906	82726	1.7698	23.688
146	23	75	92039	1.6909	82771	1.77	23.705
146.2	23	75	92094	1.6911	82817	1.7703	23.723
146.4	23	75	92149	1.6913	82863	1.7705	23.739
146.6	23	75	92205	1.6915	82910	1.7707	23.755
146.8	23	75	92261	1.6916	82958	1.7708	23.77
147	23	75	92317	1.6917	83005	1.7709	23.784
147.2	23	75	92372	1.6918	83051	1.771	23.798
147.4	23	75	92427	1.6919	83097	1.7711	23.812
147.6	23	75	92480	1.6919	83142	1.7711	23.827
147.8	23	75	92532	1.692	83185	1.7712	23.841
148	23	75	92583	1.692	83227	1.7713	23.857
148.2	23	75	92632	1.6921	83267	1.7713	23.873
148.4	23	75	92680	1.6922	83307	1.7714	23.889
148.6	23	75	92730	1.6923	83347	1.7715	23.905
148.8	23	75	92780	1.6923	83388	1.7715	23.921
149	23	75	92831	1.6924	83431	1.7716	23.937
149.2	23	75	92883	1.6925	83474	1.7717	23.953
149.4	23	75	92937	1.6926	83519	1.7718	23.968
149.6	23	75	92991	1.6927	83564	1.7719	23.983
149.8	23	75	93045	1.6927	83609	1.772	23.998
150	23	75	93099	1.6928	83654	1.772	24.013
150.2	23	75	92332	1.6837	82980	1.7626	24.035
150.4	23	75	91561	1.6702	82303	1.7485	24.057
150.6	23	75	90787	1.6563	81623	1.734	24.08
150.8	23	75	90011	1.6424	80940	1.7196	24.105
151	23	75	89234	1.6286	80257	1.7052	24.131
151.2	23	75	88456	1.6148	79573	1.6909	24.159
151.4	23	75	87678	1.6011	78889	1.6765	24.187
151.6	23	75	86900	1.5873	78205	1.6622	24.216
151.8	23	75	86123	1.5736	77521	1.6478	24.243
152	23	75	85347	1.5598	76840	1.6335	24.27
152.2	23	75	85374	1.5555	76857	1.629	24.297
152.4	23	75	85405	1.5554	76879	1.6289	24.324
152.6	23	75	85440	1.5556	76905	1.6291	24.349
152.8	23	75	85479	1.5558	76935	1.6293	24.373
153	23	75	85521	1.5559	76968	1.6295	24.396
153.2	23	75	85563	1.5561	77001	1.6296	24.418
153.4	23	75	85603	1.5562	77032	1.6298	24.441
153.6	23	75	85639	1.5563	77059	1.6299	24.465
153.8	23	75	85668	1.5565	77079	1.63	24.491
154	23	75	85694	1.5566	77097	1.6302	24.519
154.2	23	75	85720	1.5568	77113	1.6304	24.548
154.4	23	75	85747	1.557	77132	1.6305	24.576
154.6	23	75	85777	1.5571	77153	1.6307	24.604
154.8	23	75	85812	1.5573	77179	1.6309	24.631
155	23	75	85851	1.5575	77209	1.6311	24.658
155.2	23	75	85892	1.5578	77241	1.6314	24.684
155.4	23	75	85933	1.558	77274	1.6316	24.709
155.6	23	75	85974	1.5582	77305	1.6318	24.736
155.8	23	75	86011	1.5584	77333	1.632	24.765
156	23	75	86045	1.5586	77358	1.6323	24.794
156.2	23	75	86074	1.5588	77379	1.6325	24.824
156.4	23	75	86102	1.559	77397	1.6327	24.855
156.6	23	75	86128	1.5592	77415	1.6329	24.887
156.8	23	75	86157	1.5594	77435	1.6331	24.92
157	23	75	86188	1.5597	77457	1.6334	24.951
157.2	23	75	86223	1.5599	77483	1.6336	24.981
157.4	23	75	86261	1.5601	77512	1.6338	25.011
157.6	23	75	86300	1.5603	77543	1.634	25.039
157.8	23	75	86340	1.5605	77574	1.6342	25.068
158	23	75	86379	1.5607	77603	1.6344	25.096
158.2	23	75	86415	1.5609	77631	1.6346	25.126
158.4	23	75	86448	1.5611	77655	1.6348	25.159
158.6	23	75	86479	1.5613	77677	1.6351	25.191
158.8	23	75	86509	1.5615	77698	1.6353	25.226
159	23	75	86539	1.5618	77719	1.6356	25.261
159.2	23	75	86571	1.5621	77742	1.6358	25.296
159.4	23	75	86604	1.5623	77766	1.6361	25.332
159.6	23	75	86640	1.5626	77793	1.6365	25.367
159.8	23	75	86677	1.5629	77821	1.6368	25.401
160	23	75	86715	1.5632	77850	1.637	25.435
160.2	23	75	86830	1.5634	77956	1.6372	25.438
160.4	23	75	86944	1.5636	78061	1.6374	25.444
160.6	23	75	87056	1.5637	78164	1.6376	25.45
160.8	23	75	87165	1.5639	78265	1.6378	25.457
161	23	75	87272	1.564	78363	1.6379	25.463
161.2	23	75	87378	1.5642	78461	1.6381	25.47
161.4	23	75	87485	1.5643	78559	1.6382	25.476
161.6	23	75	87593	1.5644	78659	1.6383	25.481
161.8	23	75	87702	1.5646	78760	1.6384	25.486
162	23	75	87814	1.5647	78863	1.6386	25.491
162.2	23	75	87928	1.5649	78968	1.6388	25.498
162.4	23	75	88042	1.565	79074	1.639	25.505
162.6	23	75	88157	1.5652	79180	1.6392	25.512
162.8	23	75	88271	1.5654	79286	1.6393	25.519
163	23	75	88385	1.5656	79390	1.6396	25.528
163.2	23	75	88497	1.5658	79494	1.6398	25.536
163.4	23	75	88608	1.566	79596	1.64	25.545
163.6	23	75	88719	1.5662	79698	1.6402	25.554
163.8	23	75	88829	1.5664	79799	1.6403	25.562
164	23	75	88938	1.5665	79900	1.6405	25.57
164.2	23	75	89048	1.5667	80002	1.6407	25.578
164.4	23	75	89159	1.5668	80104	1.6408	25.586
164.6	23	75	89271	1.567	80207	1.641	25.593
164.8	23	75	89382	1.5671	80311	1.6411	25.598
165	23	75	89495	1.5672	80415	1.6412	25.602
165.2	23	75	89608	1.5673	80520	1.6413	25.606
165.4	23	75	89720	1.5674	80624	1.6414	25.611
165.6	23	75	89832	1.5675	80728	1.6415	25.617
165.8	23	75	89943	1.5676	80830	1.6417	25.623
166	23	75	90053	1.5677	80932	1.6418	25.629
166.2	23	75	90162	1.5678	81032	1.6419	25.635
166.4	23	75	90270	1.5679	81132	1.6419	25.64
166.6	23	75	90378	1.568	81232	1.642	25.645
166.8	23	75	90487	1.5681	81333	1.6421	25.651
167	23	75	90596	1.5681	81434	1.6422	25.655
167.2	23	75	90706	1.5682	81536	1.6422	25.659
167.4	23	75	90816	1.5682	81637	1.6423	25.663
167.6	23	75	90925	1.5683	81739	1.6423	25.667
167.8	23	75	91035	1.5683	81841	1.6424	25.672
168	23	75	91144	1.5683	81942	1.6424	25.676
168.2	23	75	91253	1.5684	82042	1.6424	25.68
168.4	23	75	91361	1.5684	82143	1.6425	25.685
168.6	23	75	91469	1.5684	82243	1.6425	25.689
168.8	23	75	91577	1.5685	82343	1.6425	25.695
169	23	75	91685	1.5685	82443	1.6426	25.701
169.2	23	75	91794	1.5686	82544	1.6426	25.707
169.4	23	75	91903	1.5686	82645	1.6427	25.714
169.6	23	75	92013	1.5686	82746	1.6427	25.72
169.8	23	75	92123	1.5686	82848	1.6427	25.725
170	23	75	92232	1.5687	82949	1.6427	25.73
170.2	23	75	91491	1.5601	82303	1.6338	25.752
170.4	23	75	90747	1.5475	81655	1.6206	25.776
170.6	23	75	90000	1.5346	81002	1.6072	25.803
170.8	23	75	89249	1.5217	80347	1.5938	25.831
171	23	75	88498	1.5088	79691	1.5803	25.86
171.2	23	75	87747	1.496	79035	1.567	25.89
171.4	23	75	86997	1.4832	78380	1.5536	25.921
171.6	23	75	86251	1.4704	77728	1.5403	25.951
171.8	23	75	85507	1.4576	77080	1.527	25.982
172	23	75	84765	1.4449	76433	1.5137	26.012
172.2	23	75	84824	1.441	76483	1.5096	26.042
172.4	23	75	84884	1.4409	76535	1.5096	26.071
172.6	23	75	84945	1.4411	76587	1.5097	26.1
172.8	23	75	85007	1.4413	76641	1.5099	26.128
173	23	75	85068	1.4414	76694	1.5101	26.155
173.2	23	75	85130	1.4416	76747	1.5103	26.184
173.4	23	75	85190	1.4418	76800	1.5104	26.211
173.6	23	75	85250	1.4419	76851	1.5106	26.238
173.8	23	75	85309	1.442	76902	1.5107	26.264
[truncated: 111,936 more rows]
